# Supplementary material for: BLISTER Regulates Polycomb-Target Genes, Represses Stress-Regulated Genes and Promotes Stress Responses in Arabidopsis thaliana
Source: Front Plant Sci. 2017 Sep 11;8:1530. doi: 10.3389/fpls.2017.01530 (PMC5601981; doi:10.3389/fpls.2017.01530)
Supplement: Supplementary file 2 [file DataSheet1.XLSX]

## Sheet: bli-1 diff exp genes-1.5 fold
Differentially expressed genes in bli-1 12 DAG seedlings, minimum FC of 1.5
Symbol	description	FC	logFC	up/down	adj.P.Val
AT1G18830	Transducin/WD40 repeat-like superfamily protein (SEC31A)	124.346	6.95822	up	0.000237484
AT4G21730	pseudogene of N-ethylmaleimide sensitive factor (NSF)	48.1468	5.58937	up	9.54087e-05
AT5G64060	NAC domain containing protein 103 (NAC103)	23.4791	4.5533	up	9.54087e-05
AT5G55270	Protein of unknown function (DUF295)	18.5183	4.21088	up	0.000101278
AT1G09080	Heat shock protein 70 (Hsp 70) family protein (BIP3)	17.313	4.11378	up	0.000391757
AT1G17960	Threonyl-tRNA synthetase	14.1265	3.82034	up	0.000232713
AT3G08970	DNAJ heat shock N-terminal domain-containing protein (ERDJ3A)	12.3889	3.63098	up	0.000132549
AT2G29350	senescence-associated gene 13	10.8967	3.44582	up	0.00047221
AT5G53230	Protein of unknown function (DUF295)	10.7339	3.4241	up	0.000391757
AT5G53240	Protein of unknown function (DUF295)	9.95956	3.31608	up	0.000405319
AT1G09180	secretion-associated RAS super family 1 (SARA1A)	8.44451	3.07801	up	0.000674166
AT3G57260	beta-1,3-glucanase 2	7.99678	2.99942	up	0.0116098
AT2G38240	2-oxoglutarate (2OG) and Fe(II)-dependent oxygenase superfamily protein	7.82739	2.96853	up	0.00177988
AT3G17050	transposable element gene	7.65413	2.93624	up	0.00353195
AT3G55700	UDP-Glycosyltransferase superfamily protein	7.17128	2.84223	up	0.00189261
AT5G64510	TIN1	7.04009	2.81559	up	0.00250789
AT1G21528	unknown protein; Has 2 Blast hits to 2 proteins in 1 species: Archae - 0; Bacteria - 0; Metazoa - 0; Fungi - 0; Plants - 2; Viruses - 0; Other Eukaryotes - 0 (source: NCBI BLink).	6.8708	2.78048	up	0.00047221
AT1G27020	unknown protein; BEST Arabidopsis thaliana protein match is: unknown protein (TAIR:AT1G27030.1); Has 514 Blast hits to 514 proteins in 175 species: Archae - 0; Bacteria - 311; Metazoa - 0; Fungi - 0; Plants - 65; Viruses - 0; Other Eukaryotes - 138 (source: NCBI BLink).	6.63525	2.73015	up	0.0106032
AT3G28899	unknown protein; Has 30201 Blast hits to 17322 proteins in 780 species: Archae - 12; Bacteria - 1396; Metazoa - 17338; Fungi - 3422; Plants - 5037; Viruses - 0; Other Eukaryotes - 2996 (source: NCBI BLink).	6.43364	2.68563	up	0.00170388
AT5G41761	unknown protein; FUNCTIONS IN: molecular_function unknown; INVOLVED IN: biological_process unknown; LOCATED IN: cellular_component unknown; BEST Arabidopsis thaliana protein match is: unknown protein (TAIR:AT3G55570.1); Has 30201 Blast hits to 17322 proteins in 780 species: Archae - 12; Bacteria - 1396; Metazoa - 17338; Fungi - 3422; Plants - 5037; Viruses - 0; Other Eukaryotes - 2996 (source: NC…	6.25704	2.64548	up	0.0335374
AT5G26270	unknown protein; Has 1807 Blast hits to 1807 proteins in 277 species: Archae - 0; Bacteria - 0; Metazoa - 736; Fungi - 347; Plants - 385; Viruses - 0; Other Eukaryotes - 339 (source: NCBI BLink).	6.14279	2.61889	up	0.00677023
AT1G42990	basic region/leucine zipper motif 60 (bZIP60)	5.77105	2.52883	up	0.00158987
AT3G53232	ROTUNDIFOLIA like 1	5.73438	2.51964	up	0.00136533
AT1G56060	unknown protein; BEST Arabidopsis thaliana protein match is: unknown protein (TAIR:AT2G32210.1); Has 180 Blast hits to 180 proteins in 22 species: Archae - 0; Bacteria - 0; Metazoa - 0; Fungi - 10; Plants - 170; Viruses - 0; Other Eukaryotes - 0 (source: NCBI BLink).	5.62195	2.49107	up	0.00189261
AT1G72280	endoplasmic reticulum oxidoreductins 1	5.37332	2.42581	up	0.00189261
AT3G15980	Coatomer, beta' subunit	5.37315	2.42577	up	0.00177988
AT1G77510	PDI-like 1-2	5.23728	2.38882	up	0.00170388
AT3G24982	receptor like protein 40	5.23689	2.38871	up	0.0160225
AT1G21525	pseudogene of unknown protein	4.91015	2.29577	up	0.0177126
AT2G18660	plant natriuretic peptide A	4.84781	2.27733	up	0.0160794
AT3G45730	unknown protein; Has 3 Blast hits to 3 proteins in 1 species: Archae - 0; Bacteria - 0; Metazoa - 0; Fungi - 0; Plants - 3; Viruses - 0; Other Eukaryotes - 0 (source: NCBI BLink).	4.74177	2.24543	up	0.00619859
AT5G11410	Protein kinase superfamily protein	4.72307	2.23973	up	0.00308164
AT1G09240	nicotianamine synthase 3	4.7207	2.239	up	0.00715113
AT1G61120	terpene synthase 04	4.44374	2.15177	up	0.00503623
AT1G23840	unknown protein; LOCATED IN: endomembrane system; EXPRESSED IN: 18 plant structures; EXPRESSED DURING: 12 growth stages; BEST Arabidopsis thaliana protein match is: unknown protein (TAIR:AT1G23850.1); Has 53 Blast hits to 48 proteins in 5 species: Archae - 0; Bacteria - 0; Metazoa - 0; Fungi - 0; Plants - 53; Viruses - 0; Other Eukaryotes - 0 (source: NCBI BLink).	4.39428	2.13563	up	0.0138012
AT5G35935	transposable element gene	4.32349	2.11219	up	0.000630784
AT5G14180	Myzus persicae-induced lipase 1	4.32332	2.11214	up	0.00677023
AT4G05380	P-loop containing nucleoside triphosphate hydrolases superfamily protein	4.31613	2.10974	up	0.00580969
AT3G20470	glycine-rich protein 5	4.19385	2.06828	up	0.00211072
AT4G15210	beta-amylase 5	4.18003	2.06351	up	0.0360269
AT3G55970	jasmonate-regulated gene 21	4.1717	2.06064	up	0.00649472
AT1G29310	SecY protein transport family protein	4.16204	2.05729	up	0.00702362
AT3G15720	Pectin lyase-like superfamily protein	4.11398	2.04053	up	0.00170388
AT5G20230	blue-copper-binding protein	4.09676	2.03448	up	0.0320194
AT5G25250	SPFH/Band 7/PHB domain-containing membrane-associated protein family	4.03963	2.01422	up	0.00273691
AT2G38530	lipid transfer protein 2	4.03697	2.01327	up	0.0408504
AT5G52170	homeodomain GLABROUS 7	3.96876	1.98869	up	0.00519881
AT3G18610	nucleolin like 2	3.94516	1.98008	up	0.0282466
AT3G28210	zinc finger (AN1-like) family protein	3.93713	1.97715	up	0.00771806
AT3G51980	ARM repeat superfamily protein	3.88379	1.95747	up	0.00308164
AT2G26440	Plant invertase/pectin methylesterase inhibitor superfamily	3.87179	1.953	up	0.026898
AT5G60250	zinc finger (C3HC4-type RING finger) family protein	3.84543	1.94314	up	0.00308164
AT2G18193	P-loop containing nucleoside triphosphate hydrolases superfamily protein	3.83943	1.94089	up	0.0116686
AT4G04223;AT3G56210	[AT4G04223, other RNA];[AT3G56210, ARM repeat superfamily protein]	3.80718	1.92872	up	0.00772133
AT3G21080	ABC transporter-related	3.72979	1.89909	up	0.00177988
AT4G23680	Polyketide cyclase/dehydrase and lipid transport superfamily protein	3.71404	1.89299	up	0.00666162
AT4G13680	Protein of unknown function (DUF295)	3.71191	1.89216	up	0.00619859
AT1G24260	SEPALLATA 3 SEP3	3.7034	1.88885	up	0.0156785
AT3G25180	cytochrome P450, family 82, subfamily G, polypeptide 1	3.69959	1.88737	up	0.0424375
AT3G02310	SEP2 SEPALLATA 2	3.67675	1.87843	up	0.010318
AT5G54860	Major facilitator superfamily protein	3.6101	1.85204	up	0.0023287
AT5G44572	unknown protein; FUNCTIONS IN: molecular_function unknown; INVOLVED IN: biological_process unknown; LOCATED IN: endomembrane system; Has 7 Blast hits to 7 proteins in 2 species: Archae - 0; Bacteria - 0; Metazoa - 0; Fungi - 0; Plants - 7; Viruses - 0; Other Eukaryotes - 0 (source: NCBI BLink).	3.60818	1.85127	up	0.0119956
AT1G73220	organic cation/carnitine transporter1	3.56616	1.83437	up	0.0193516
AT1G02470	Polyketide cyclase/dehydrase and lipid transport superfamily protein	3.56254	1.83291	up	0.00460675
AT5G39520	Protein of unknown function (DUF1997)	3.52874	1.81915	up	0.00172555
AT1G70490	Ras-related small GTP-binding family protein	3.52797	1.81884	up	0.0284204
AT5G58460	cation/H+ exchanger 25	3.50042	1.80753	up	0.0202355
AT4G30270	xyloglucan endotransglucosylase/hydrolase 24	3.4612	1.79127	up	0.0105088
AT1G13700	6-phosphogluconolactonase 1	3.46037	1.79092	up	0.032855
AT2G28120	Major facilitator superfamily protein	3.4583	1.79006	up	0.0096278
AT1G52890	NAC domain containing protein 19	3.43885	1.78193	up	0.0182819
AT5G53870	early nodulin-like protein 1	3.424	1.77568	up	0.0317513
AT2G12480	serine carboxypeptidase-like 43	3.38046	1.75722	up	0.00177988
AT3G01970	WRKY DNA-binding protein 45	3.37608	1.75535	up	0.00724891
AT3G58270	Arabidopsis phospholipase-like protein (PEARLI 4) with TRAF-like domain	3.33187	1.73633	up	0.00768416
AT1G02930	glutathione S-transferase 6	3.30944	1.72659	up	0.0105088
AT1G10070	branched-chain amino acid transaminase 2	3.29543	1.72047	up	0.0145201
AT2G32920	PDI-like 2-3	3.29434	1.71999	up	0.0352016
AT1G11482	unknown pseudogene	3.23594	1.69419	up	0.00638725
AT5G57560	Xyloglucan endotransglucosylase/hydrolase family protein	3.22463	1.68913	up	0.0134508
AT1G57630	Toll-Interleukin-Resistance (TIR) domain family protein	3.22244	1.68815	up	0.0355074
AT1G30390;AT4G11710	[AT1G30390, transposable element gene];[AT4G11710, transposable element gene]	3.21782	1.68608	up	0.010318
AT1G33030	O-methyltransferase family protein	3.20266	1.67927	up	0.0412905
AT3G02590	Fatty acid hydroxylase superfamily protein	3.16978	1.66438	up	0.00503623
AT4G02520	glutathione S-transferase PHI 2	3.14817	1.65451	up	0.00185869
AT5G06870	polygalacturonase inhibiting protein 2	3.14815	1.6545	up	0.0368827
AT3G56210;AT4G04223	[AT3G56210, ARM repeat superfamily protein];[AT4G04223, other RNA]	3.12363	1.64322	up	0.00172555
AT1G08310	alpha/beta-Hydrolases superfamily protein	3.10504	1.63461	up	0.0248921
AT1G67265	ROTUNDIFOLIA like 21	3.09003	1.62762	up	0.0248921
AT5G48710	Ubiquitin-like superfamily protein	3.07979	1.62283	up	0.00235141
AT2G28110	Exostosin family protein	3.07227	1.6193	up	0.0497169
AT2G43570	chitinase, putative	3.05044	1.60902	up	0.0131841
AT2G21640	Encodes a protein of unknown function that is a marker for oxidative stress response.	3.041	1.60455	up	0.0186782
AT5G07100	WRKY DNA-binding protein 26	3.03419	1.60131	up	0.00339834
AT1G36180	acetyl-CoA carboxylase 2	3.02111	1.59508	up	0.0097243
AT4G35190	Putative lysine decarboxylase family protein	2.97867	1.57467	up	0.00358485
AT2G25000	WRKY DNA-binding protein 60	2.96949	1.57022	up	0.00686629
AT4G32670	RING/FYVE/PHD zinc finger superfamily protein	2.9594	1.5653	up	0.00771843
AT1G64460	Protein kinase superfamily protein	2.95761	1.56443	up	0.0105088
AT3G46090	C2H2 and C2HC zinc fingers superfamily protein	2.9542	1.56277	up	0.0177126
AT5G05600	2-oxoglutarate (2OG) and Fe(II)-dependent oxygenase superfamily protein	2.94714	1.55932	up	0.0398582
AT3G25200	unknown protein; BEST Arabidopsis thaliana protein match is: Protein of unknown function (DUF295) (TAIR:AT5G54320.1); Has 64 Blast hits to 64 proteins in 2 species: Archae - 0; Bacteria - 0; Metazoa - 0; Fungi - 0; Plants - 64; Viruses - 0; Other Eukaryotes - 0 (source: NCBI BLink).	2.92464	1.54826	up	0.0151505
AT1G73120	unknown protein; FUNCTIONS IN: molecular_function unknown; INVOLVED IN: response to oxidative stress; EXPRESSED IN: root, cultured cell; Has 36 Blast hits to 36 proteins in 8 species: Archae - 0; Bacteria - 0; Metazoa - 0; Fungi - 0; Plants - 36; Viruses - 0; Other Eukaryotes - 0 (source: NCBI BLink).	2.9215	1.54671	up	0.0311569
AT1G21910	Integrase-type DNA-binding superfamily protein	2.91627	1.54412	up	0.040867
AT2G45210	SAUR-like auxin-responsive protein family	2.88963	1.53088	up	0.00666162
AT1G17020	senescence-related gene 1	2.87602	1.52407	up	0.0427968
AT1G12855	F-box family protein	2.8465	1.50919	up	0.0046574
AT5G47120	BAX inhibitor 1	2.8461	1.50899	up	0.0194563
AT2G02930;AT4G02520	[AT2G02930, glutathione S-transferase F3];[AT4G02520, glutathione S-transferase PHI 2]	2.82364	1.49756	up	0.00513834
AT1G24530	Transducin/WD40 repeat-like superfamily protein	2.82091	1.49616	up	0.0227177
AT4G23700	cation/H+ exchanger 17	2.804	1.48749	up	0.0379358
AT1G04980	PDI-like 2-2	2.79792	1.48435	up	0.0105088
AT5G54190	protochlorophyllide oxidoreductase A	2.79362	1.48214	up	0.00677023
AT1G52200	PLAC8 family protein	2.78618	1.47829	up	0.00911679
AT3G26210	cytochrome P450, family 71, subfamily B, polypeptide 23	2.77054	1.47017	up	0.0153833
AT5G63580	flavonol synthase 2	2.76282	1.46614	up	0.0360269
AT3G49530	NAC domain containing protein 62	2.7589	1.46409	up	0.010318
AT2G34600	jasmonate-zim-domain protein 7	2.7553	1.46221	up	0.0250994
AT2G31865	poly(ADP-ribose) glycohydrolase 2	2.70511	1.43569	up	0.0362086
AT4G32480	Protein of unknown function (DUF506)	2.70311	1.43462	up	0.0465446
AT1G05490	chromatin remodeling 31	2.69878	1.43231	up	0.00619859
AT4G11910	INVOLVED IN: biological_process unknown; LOCATED IN: chloroplast; BEST Arabidopsis thaliana protein match is: non-yellowing 1 (TAIR:AT4G22920.1); Has 206 Blast hits to 202 proteins in 67 species: Archae - 0; Bacteria - 86; Metazoa - 0; Fungi - 0; Plants - 118; Viruses - 0; Other Eukaryotes - 2 (source: NCBI BLink).	2.68239	1.42352	up	0.00666162
AT5G01740	Nuclear transport factor 2 (NTF2) family protein	2.67305	1.41849	up	0.0160225
AT4G12960	Gamma interferon responsive lysosomal thiol (GILT) reductase family protein	2.66831	1.41593	up	0.00649472
AT5G20240	PISTILLATA PI	2.66042	1.41166	up	0.0227177
AT5G42050	DCD (Development and Cell Death) domain protein	2.60074	1.37892	up	0.0153445
AT1G56010	NAC domain containing protein 1	2.59658	1.37661	up	0.00666162
AT5G35375	unknown protein; FUNCTIONS IN: molecular_function unknown; INVOLVED IN: biological_process unknown; LOCATED IN: cellular_component unknown; Has 1 Blast hits to 1 proteins in 1 species: Archae - 0; Bacteria - 0; Metazoa - 0; Fungi - 0; Plants - 1; Viruses - 0; Other Eukaryotes - 0 (source: NCBI BLink).	2.57964	1.36717	up	0.00619859
AT3G28500	60S acidic ribosomal protein family	2.56828	1.3608	up	0.0306905
AT1G80160	Lactoylglutathione lyase / glyoxalase I family protein	2.56773	1.36049	up	0.0227177
AT1G56580	Protein of unknown function, DUF538	2.55735	1.35465	up	0.0160225
AT2G02810	UDP-galactose transporter 1	2.53815	1.34378	up	0.026898
AT5G20790	unknown protein; FUNCTIONS IN: molecular_function unknown; INVOLVED IN: biological_process unknown; LOCATED IN: endomembrane system; EXPRESSED IN: 11 plant structures; EXPRESSED DURING: LP.04 four leaves visible, 4 anthesis, petal differentiation and expansion stage; BEST Arabidopsis thaliana protein match is: unknown protein (TAIR:AT3G43110.1); Has 30201 Blast hits to 17322 proteins in 780 speci…	2.51597	1.33112	up	0.0273192
AT5G44390	FAD-binding Berberine family protein	2.50345	1.32392	up	0.047291
AT1G43910	P-loop containing nucleoside triphosphate hydrolases superfamily protein	2.48505	1.31328	up	0.0177712
AT2G26560	phospholipase A 2A	2.47944	1.31001	up	0.0428594
AT4G31800	WRKY DNA-binding protein 18	2.47813	1.30925	up	0.0328303
AT3G02500	unknown protein; BEST Arabidopsis thaliana protein match is: unknown protein (TAIR:AT5G16030.1); Has 49 Blast hits to 49 proteins in 10 species: Archae - 0; Bacteria - 0; Metazoa - 0; Fungi - 0; Plants - 49; Viruses - 0; Other Eukaryotes - 0 (source: NCBI BLink).	2.47401	1.30685	up	0.0284025
AT5G47330	alpha/beta-Hydrolases superfamily protein	2.46865	1.30372	up	0.0253777
AT3G45970	expansin-like A1	2.46511	1.30165	up	0.0223754
AT2G29260	NAD(P)-binding Rossmann-fold superfamily protein	2.46061	1.29902	up	0.00879632
AT2G41100	Calcium-binding EF hand family protein	2.46046	1.29893	up	0.0385128
AT5G38710	Methylenetetrahydrofolate reductase family protein	2.45664	1.29669	up	0.0107817
AT4G14365	XB3 ortholog 4 in Arabidopsis thaliana	2.45142	1.29362	up	0.0248921
AT5G18840	Major facilitator superfamily protein	2.4449	1.28977	up	0.0210877
AT3G19550	unknown protein; FUNCTIONS IN: molecular_function unknown; INVOLVED IN: biological_process unknown; LOCATED IN: mitochondrion; EXPRESSED IN: 15 plant structures; EXPRESSED DURING: 9 growth stages; Has 36 Blast hits to 36 proteins in 8 species: Archae - 0; Bacteria - 0; Metazoa - 0; Fungi - 0; Plants - 36; Viruses - 0; Other Eukaryotes - 0 (source: NCBI BLink).	2.42685	1.27909	up	0.0116686
AT3G15356	Legume lectin family protein	2.42548	1.27827	up	0.0457987
AT5G28080	Protein kinase superfamily protein	2.42472	1.27782	up	0.0097243
AT5G25440	Protein kinase superfamily protein	2.42052	1.27532	up	0.00619859
AT1G53903;AT1G53885	[AT1G53903, Protein of unknown function (DUF581)];[AT1G53885, Protein of unknown function (DUF581)]	2.41279	1.2707	up	0.0368827
AT5G20150	SPX domain gene 1	2.39389	1.25936	up	0.0182819
AT5G17760	P-loop containing nucleoside triphosphate hydrolases superfamily protein	2.39133	1.25781	up	0.0151505
AT5G24240	Phosphatidylinositol 3- and 4-kinase ;Ubiquitin family protein	2.3848	1.25387	up	0.00885637
AT1G27980	dihydrosphingosine phosphate lyase	2.36681	1.24295	up	0.0277112
AT1G23110	unknown protein; FUNCTIONS IN: molecular_function unknown; LOCATED IN: chloroplast; BEST Arabidopsis thaliana protein match is: unknown protein (TAIR:AT1G70900.1); Has 59 Blast hits to 59 proteins in 15 species: Archae - 0; Bacteria - 0; Metazoa - 0; Fungi - 0; Plants - 59; Viruses - 0; Other Eukaryotes - 0 (source: NCBI BLink).	2.35827	1.23773	up	0.0317825
AT4G23220	cysteine-rich RLK (RECEPTOR-like protein kinase) 14	2.34363	1.22874	up	0.029859
AT3G42658	transposable element gene	2.3353	1.22361	up	0.028121
AT1G15380	Lactoylglutathione lyase / glyoxalase I family protein	2.33211	1.22164	up	0.00772133
AT1G52855	unknown protein; BEST Arabidopsis thaliana protein match is: unknown protein (TAIR:AT3G15534.1); Has 35333 Blast hits to 34131 proteins in 2444 species: Archae - 798; Bacteria - 22429; Metazoa - 974; Fungi - 991; Plants - 531; Viruses - 0; Other Eukaryotes - 9610 (source: NCBI BLink).	2.3309	1.22089	up	0.0096278
AT5G22290	NAC domain containing protein 89	2.32876	1.21956	up	0.0105088
AT1G29060	Target SNARE coiled-coil domain protein	2.32446	1.21689	up	0.00715113
AT3G02040	senescence-related gene 3	2.32124	1.2149	up	0.0487162
AT3G10320	Glycosyltransferase family 61 protein	2.30969	1.2077	up	0.0229309
AT4G09420	Disease resistance protein (TIR-NBS class)	2.27838	1.18801	up	0.00580969
AT2G38250	Homeodomain-like superfamily protein	2.27733	1.18734	up	0.00768416
AT3G22460	O-acetylserine (thiol) lyase (OAS-TL) isoform A2	2.26776	1.18127	up	0.0116686
AT4G16660	heat shock protein 70 (Hsp 70) family protein	2.26467	1.1793	up	0.0270423
AT5G61740	ABC2 homolog 14	2.26228	1.17778	up	0.015042
AT5G59220	highly ABA-induced PP2C gene 1	2.25573	1.1736	up	0.0463262
AT5G53048	other RNA	2.25317	1.17196	up	0.0275782
AT4G39830	Cupredoxin superfamily protein	2.25213	1.17129	up	0.0447236
AT4G05010	F-box family protein	2.24429	1.16626	up	0.0160794
AT3G62150	P-glycoprotein 21	2.23927	1.16303	up	0.04795
AT4G18170	WRKY DNA-binding protein 28	2.23878	1.16271	up	0.0455911
AT2G02930	glutathione S-transferase F3	2.23226	1.15851	up	0.00770789
AT5G13210	Uncharacterised conserved protein UCP015417, vWA	2.22269	1.15231	up	0.00666162
AT3G13672	TRAF-like superfamily protein	2.21224	1.14551	up	0.0105088
AT4G21930	Protein of unknown function, DUF584	2.20887	1.14331	up	0.0283568
AT1G14520	myo-inositol oxygenase 1	2.20415	1.14022	up	0.0248921
AT5G64570	beta-D-xylosidase 4	2.19468	1.13401	up	0.0284025
AT4G25110	metacaspase 2	2.18798	1.1296	up	0.0248921
AT2G24600	Ankyrin repeat family protein	2.17441	1.12063	up	0.0311569
AT1G51890	Leucine-rich repeat protein kinase family protein	2.17208	1.11908	up	0.026898
AT4G08290	nodulin MtN21 /EamA-like transporter family protein	2.15983	1.11092	up	0.0226511
AT3G61630	cytokinin response factor 6	2.15964	1.11079	up	0.0317825
AT4G29200	Beta-galactosidase related protein	2.15915	1.11046	up	0.0112854
AT1G17380	jasmonate-zim-domain protein 5	2.15831	1.10991	up	0.0376477
AT5G18170	glutamate dehydrogenase 1	2.15681	1.1089	up	0.0215058
AT5G58670	phospholipase C1	2.15329	1.10655	up	0.0116686
AT3G44340	clone eighty-four	2.13298	1.09287	up	0.0100465
AT2G18190	P-loop containing nucleoside triphosphate hydrolases superfamily protein	2.13204	1.09223	up	0.0196928
AT4G28390	ADP/ATP carrier 3	2.12983	1.09074	up	0.040867
AT4G03420	Protein of unknown function (DUF789)	2.12678	1.08867	up	0.0226511
AT4G31248	other RNA	2.10788	1.07579	up	0.00952123
AT5G07440	glutamate dehydrogenase 2	2.10483	1.0737	up	0.0362086
AT4G19370	Protein of unknown function (DUF1218)	2.1046	1.07354	up	0.0153833
AT1G52827	cadmium tolerance 1	2.10299	1.07244	up	0.0421681
AT1G48000	myb domain protein 112	2.10073	1.07089	up	0.022777
AT2G38340	Integrase-type DNA-binding superfamily protein	2.09508	1.06701	up	0.0100084
AT3G12840	unknown protein; Has 0 Blast hits to 0 proteins in 0 species (source: NCBI BLink).	2.09383	1.06614	up	0.010318
AT1G78920	vacuolar H+-pyrophosphatase 2	2.07855	1.05558	up	0.0153445
AT2G31730	basic helix-loop-helix (bHLH) DNA-binding superfamily protein	2.07605	1.05384	up	0.0182819
AT3G14210	epithiospecifier modifier 1	2.07494	1.05307	up	0.0290273
AT4G31730	glutamine dumper 1	2.0633	1.04495	up	0.0457476
AT4G33220	pectin methylesterase 44	2.05252	1.0374	up	0.00965701
AT2G48090	unknown protein; FUNCTIONS IN: molecular_function unknown; INVOLVED IN: biological_process unknown; LOCATED IN: chloroplast; EXPRESSED IN: male gametophyte, root, flower, carpel; EXPRESSED DURING: 4 anthesis, petal differentiation and expansion stage; Has 3 Blast hits to 3 proteins in 1 species: Archae - 0; Bacteria - 0; Metazoa - 0; Fungi - 0; Plants - 3; Viruses - 0; Other Eukaryotes - 0 (sourc…	2.04814	1.03432	up	0.0227177
AT5G35080	INVOLVED IN: biological_process unknown; LOCATED IN: endomembrane system; EXPRESSED IN: 22 plant structures; EXPRESSED DURING: 13 growth stages; CONTAINS InterPro DOMAIN/s: Mannose-6-phosphate receptor, binding (InterPro:IPR009011), Glucosidase II beta subunit-like (InterPro:IPR012913); Has 30201 Blast hits to 17322 proteins in 780 species: Archae - 12; Bacteria - 1396; Metazoa - 17338; Fungi - 3…	2.03537	1.02529	up	0.0457476
AT3G05937	unknown protein; Has 30201 Blast hits to 17322 proteins in 780 species: Archae - 12; Bacteria - 1396; Metazoa - 17338; Fungi - 3422; Plants - 5037; Viruses - 0; Other Eukaryotes - 2996 (source: NCBI BLink).	2.03433	1.02455	up	0.0342514
AT1G56330	secretion-associated RAS 1B	2.0301	1.02155	up	0.0222091
AT4G24120	YELLOW STRIPE like 1	2.02568	1.01841	up	0.0182819
AT4G22960	Protein of unknown function (DUF544)	2.02384	1.01709	up	0.0113791
AT3G04530	phosphoenolpyruvate carboxylase kinase 2	2.02111	1.01515	up	0.0310281
AT4G38540	FAD/NAD(P)-binding oxidoreductase family protein	2.01031	1.00742	up	0.0340309
AT4G27480	Core-2/I-branching beta-1,6-N-acetylglucosaminyltransferase family protein	2.00986	1.00709	up	0.0464041
AT4G14746	CONTAINS InterPro DOMAIN/s: EGF-like (InterPro:IPR006210); Has 259 Blast hits to 234 proteins in 55 species: Archae - 0; Bacteria - 0; Metazoa - 184; Fungi - 0; Plants - 69; Viruses - 0; Other Eukaryotes - 6 (source: NCBI BLink).	2.00916	1.0066	up	0.0428594
AT1G14360	UDP-galactose transporter 3	2.00901	1.00649	up	0.0259119
AT5G04220	Calcium-dependent lipid-binding (CaLB domain) family protein	2.00896	1.00645	up	0.0342771
AT4G19420	Pectinacetylesterase family protein	2.0044	1.00317	up	0.0160225
AT5G23575	Transmembrane CLPTM1 family protein	2.00195	1.0014	up	0.0428594
AT2G23150	natural resistance-associated macrophage protein 3	1.98417	0.988537	up	0.0281638
AT4G40065	other RNA	1.98218	0.987087	up	0.0151505
AT3G60490	Integrase-type DNA-binding superfamily protein	1.97069	0.978698	up	0.0463262
AT3G05630	phospholipase D P2	1.9617	0.972105	up	0.0160794
AT1G61255	BEST Arabidopsis thaliana protein match is: glycine-rich protein (TAIR:AT4G21620.2); Has 58 Blast hits to 58 proteins in 12 species: Archae - 0; Bacteria - 2; Metazoa - 0; Fungi - 0; Plants - 56; Viruses - 0; Other Eukaryotes - 0 (source: NCBI BLink).	1.96018	0.970988	up	0.0357197
AT1G13340	Regulator of Vps4 activity in the MVB pathway protein	1.95499	0.967164	up	0.02793
AT3G03640	beta glucosidase 25	1.95056	0.963886	up	0.0470125
AT3G54150	S-adenosyl-L-methionine-dependent methyltransferases superfamily protein	1.94573	0.960315	up	0.0412905
AT4G31000	Calmodulin-binding protein	1.94152	0.957187	up	0.0226511
AT5G03120	unknown protein; FUNCTIONS IN: molecular_function unknown; INVOLVED IN: biological_process unknown; LOCATED IN: endomembrane system; EXPRESSED IN: 21 plant structures; EXPRESSED DURING: 13 growth stages; Has 14 Blast hits to 14 proteins in 4 species: Archae - 0; Bacteria - 0; Metazoa - 0; Fungi - 0; Plants - 14; Viruses - 0; Other Eukaryotes - 0 (source: NCBI BLink).	1.93558	0.952766	up	0.0359104
AT1G66090	Disease resistance protein (TIR-NBS class)	1.93222	0.950256	up	0.0229691
AT3G26500	plant intracellular ras group-related LRR 2	1.93059	0.949042	up	0.0226511
AT5G38900	Thioredoxin superfamily protein	1.92856	0.947527	up	0.0162782
AT5G18310	unknown protein; FUNCTIONS IN: molecular_function unknown; INVOLVED IN: biological_process unknown; LOCATED IN: plasma membrane; EXPRESSED IN: 22 plant structures; EXPRESSED DURING: 13 growth stages; BEST Arabidopsis thaliana protein match is: unknown protein (TAIR:AT5G48500.1); Has 30201 Blast hits to 17322 proteins in 780 species: Archae - 12; Bacteria - 1396; Metazoa - 17338; Fungi - 3422; Pla…	1.91527	0.937551	up	0.0220287
AT1G66180	Eukaryotic aspartyl protease family protein	1.90718	0.93144	up	0.0350392
AT1G53160	squamosa promoter binding protein-like 4	1.90494	0.929748	up	0.0457476
AT5G16370	acyl activating enzyme 5	1.90203	0.927538	up	0.0340732
AT1G62020	Coatomer, alpha subunit	1.88889	0.917538	up	0.0227177
AT3G26290	cytochrome P450, family 71, subfamily B, polypeptide 26	1.88664	0.915822	up	0.0462056
AT1G13750	Purple acid phosphatases superfamily protein	1.88597	0.91531	up	0.026898
AT3G13950	unknown protein; BEST Arabidopsis thaliana protein match is: unknown protein (TAIR:AT4G13266.1); Has 339 Blast hits to 265 proteins in 12 species: Archae - 0; Bacteria - 0; Metazoa - 0; Fungi - 0; Plants - 339; Viruses - 0; Other Eukaryotes - 0 (source: NCBI BLink).	1.87811	0.909278	up	0.0117766
AT5G63090	Lateral organ boundaries (LOB) domain family protein	1.87465	0.906621	up	0.014831
AT1G02770	Protein of unknown function (DUF626)	1.87298	0.905332	up	0.0202168
AT1G75900	GDSL-like Lipase/Acylhydrolase superfamily protein	1.8688	0.902112	up	0.0139124
AT2G37030	SAUR-like auxin-responsive protein family	1.86774	0.901296	up	0.0349905
AT1G23140	Calcium-dependent lipid-binding (CaLB domain) family protein	1.86004	0.895331	up	0.0360269
AT1G28190	unknown protein; BEST Arabidopsis thaliana protein match is: unknown protein (TAIR:AT5G12340.1); Has 166 Blast hits to 162 proteins in 36 species: Archae - 0; Bacteria - 2; Metazoa - 15; Fungi - 5; Plants - 124; Viruses - 0; Other Eukaryotes - 20 (source: NCBI BLink).	1.86002	0.895314	up	0.0421681
AT1G67960	CONTAINS InterPro DOMAIN/s: Membrane protein,Tapt1/CMV receptor (InterPro:IPR008010); Has 447 Blast hits to 428 proteins in 176 species: Archae - 0; Bacteria - 0; Metazoa - 190; Fungi - 133; Plants - 49; Viruses - 0; Other Eukaryotes - 75 (source: NCBI BLink).	1.85801	0.893759	up	0.0182819
AT2G29460	glutathione S-transferase tau 4	1.85229	0.889313	up	0.0368827
AT3G51000	alpha/beta-Hydrolases superfamily protein	1.85074	0.888105	up	0.0210877
AT2G41920	Protein kinase superfamily protein	1.84386	0.882729	up	0.0146026
AT2G16630	Pollen Ole e 1 allergen and extensin family protein	1.83816	0.878263	up	0.0397059
AT3G53210	nodulin MtN21 /EamA-like transporter family protein	1.83519	0.875927	up	0.0152209
AT5G25930	Protein kinase family protein with leucine-rich repeat domain	1.83022	0.872016	up	0.0162782
AT3G50740	UDP-glucosyl transferase 72E1	1.82841	0.870586	up	0.0226511
AT3G20660	organic cation/carnitine transporter4	1.82398	0.867091	up	0.0254795
AT1G09812	unknown protein; BEST Arabidopsis thaliana protein match is: unknown protein (TAIR:AT1G58007.2); Has 93 Blast hits to 93 proteins in 13 species: Archae - 0; Bacteria - 0; Metazoa - 0; Fungi - 0; Plants - 93; Viruses - 0; Other Eukaryotes - 0 (source: NCBI BLink).	1.81891	0.863076	up	0.040867
AT1G07620	GTP-binding protein Obg/CgtA	1.81592	0.860699	up	0.0284204
AT3G51430	Calcium-dependent phosphotriesterase superfamily protein	1.8157	0.860529	up	0.0487162
AT5G36920	unknown protein; FUNCTIONS IN: molecular_function unknown; INVOLVED IN: biological_process unknown; LOCATED IN: endomembrane system; BEST Arabidopsis thaliana protein match is: unknown protein (TAIR:AT5G36925.1); Has 1807 Blast hits to 1807 proteins in 277 species: Archae - 0; Bacteria - 0; Metazoa - 736; Fungi - 347; Plants - 385; Viruses - 0; Other Eukaryotes - 339 (source: NCBI BLink).	1.80368	0.850943	up	0.0397059
AT2G34490	cytochrome P450, family 710, subfamily A, polypeptide 2	1.77725	0.82965	up	0.0412129
AT4G14420	HR-like lesion-inducing protein-related	1.77132	0.824828	up	0.048244
AT4G29330	DERLIN-1	1.76707	0.821359	up	0.0457476
AT5G60910	AGAMOUS-like 8	1.74608	0.804123	up	0.0357197
AT3G01600	NAC domain containing protein 44	1.74513	0.803332	up	0.032532
AT5G23850	Arabidopsis thaliana protein of unknown function (DUF821)	1.74156	0.800378	up	0.0428594
AT4G27300	S-locus lectin protein kinase family protein	1.73653	0.796204	up	0.040867
AT5G57655	xylose isomerase family protein	1.73493	0.794882	up	0.02793
AT3G59260	pirin, putative	1.73075	0.791395	up	0.032532
AT5G64190	unknown protein; BEST Arabidopsis thaliana protein match is: unknown protein (TAIR:AT2G40390.1); Has 1807 Blast hits to 1807 proteins in 277 species: Archae - 0; Bacteria - 0; Metazoa - 736; Fungi - 347; Plants - 385; Viruses - 0; Other Eukaryotes - 339 (source: NCBI BLink).	1.7283	0.789355	up	0.0457476
AT2G30250	WRKY DNA-binding protein 25	1.7279	0.789023	up	0.0335894
AT3G21280	ubiquitin-specific protease 7	1.71895	0.78153	up	0.0299717
AT1G15790	unknown protein; BEST Arabidopsis thaliana protein match is: unknown protein (TAIR:AT1G15780.1); Has 170 Blast hits to 94 proteins in 14 species: Archae - 0; Bacteria - 0; Metazoa - 0; Fungi - 0; Plants - 170; Viruses - 0; Other Eukaryotes - 0 (source: NCBI BLink).	1.70024	0.765738	up	0.0314641
AT2G31110	Plant protein of unknown function (DUF828)	1.69488	0.761187	up	0.0260083
AT1G67365	other RNA	1.68543	0.753113	up	0.0370154
AT2G23290	myb domain protein 70	1.67874	0.747376	up	0.0355074
AT3G16030	lectin protein kinase family protein	1.67317	0.742587	up	0.049052
AT1G60140	trehalose phosphate synthase	1.67204	0.741609	up	0.0333502
AT1G57820;AT1G57800	[AT1G57820, Zinc finger (C3HC4-type RING finger) family protein];[AT1G57800, zinc finger (C3HC4-type RING finger) family protein]	1.66524	0.735729	up	0.0368827
AT1G60060	Serine/threonine-protein kinase WNK (With No Lysine)-related	1.66068	0.731778	up	0.0397059
AT2G23680	Cold acclimation protein WCOR413 family	1.65566	0.727409	up	0.0394009
AT1G21900	emp24/gp25L/p24 family/GOLD family protein	1.64965	0.722158	up	0.0350311
AT2G42320	nucleolar protein gar2-related	1.64668	0.719557	up	0.0478531
AT1G65040	RING/U-box superfamily protein	1.63049	0.705308	up	0.0284025
AT5G28540	heat shock protein 70 (Hsp 70) family protein BIP1	1.61169	0.688578	up	0.0481604
AT1G63750	Disease resistance protein (TIR-NBS-LRR class) family	1.59956	0.677678	up	0.0482708
AT3G49210	O-acyltransferase (WSD1-like) family protein	1.59873	0.67693	up	0.0342771
AT4G14430	indole-3-butyric acid response 10	1.59837	0.676598	up	0.0335894
AT5G46350	WRKY DNA-binding protein 8	1.5782	0.658283	up	0.0457476
AT3G56891	Heavy metal transport/detoxification superfamily protein	1.57753	0.657669	up	0.0320194
AT4G04220	receptor like protein 46	1.57019	0.650943	up	0.0412129
AT5G07550	glycine-rich protein 19	1.56667	0.6477	up	0.0357197
AT5G56250	hapless 8	1.55808	0.639766	up	0.0332317
AT5G46180	ornithine-delta-aminotransferase	1.55649	0.6383	up	0.0482708
AT5G40450	unknown protein; FUNCTIONS IN: molecular_function unknown; INVOLVED IN: biological_process unknown; LOCATED IN: chloroplast, plasma membrane; EXPRESSED IN: 24 plant structures; EXPRESSED DURING: 13 growth stages; Has 30201 Blast hits to 17322 proteins in 780 species: Archae - 12; Bacteria - 1396; Metazoa - 17338; Fungi - 3422; Plants - 5037; Viruses - 0; Other Eukaryotes - 2996 (source: NCBI BLin…	1.55596	0.637807	up	0.0352748
AT5G07340	Calreticulin family protein	1.55583	0.637684	up	0.0355074
AT3G11780	MD-2-related lipid recognition domain-containing protein / ML domain-containing protein	1.55468	0.636617	up	0.0457476
AT2G15480	UDP-glucosyl transferase 73B5	1.55391	0.635899	up	0.0403172
AT5G05460	Glycosyl hydrolase family 85	1.54396	0.626632	up	0.0487847
AT1G23380	KNOTTED1-like homeobox gene 6	1.49285	0.578065	up	0.0412905
AT5G08610	P-loop containing nucleoside triphosphate hydrolases superfamily protein	1.51997	-0.604044	down	0.038781
AT5G55960	unknown protein; CONTAINS InterPro DOMAIN/s: Uncharacterised protein family UPF0118 (InterPro:IPR002549); Has 30201 Blast hits to 17322 proteins in 780 species: Archae - 12; Bacteria - 1396; Metazoa - 17338; Fungi - 3422; Plants - 5037; Viruses - 0; Other Eukaryotes - 2996 (source: NCBI BLink).	1.5236	-0.607489	down	0.0452326
AT2G26250	3-ketoacyl-CoA synthase 10	1.52569	-0.609457	down	0.0457476
AT1G60630	Leucine-rich repeat protein kinase family protein	1.55019	-0.632446	down	0.0464041
AT2G39690	Protein of unknown function, DUF547	1.55118	-0.633364	down	0.0464041
AT5G52420	unknown protein; FUNCTIONS IN: molecular_function unknown; INVOLVED IN: biological_process unknown; LOCATED IN: endoplasmic reticulum; EXPRESSED IN: 24 plant structures; EXPRESSED DURING: 13 growth stages; BEST Arabidopsis thaliana protein match is: unknown protein (TAIR:AT5G23920.1); Has 30201 Blast hits to 17322 proteins in 780 species: Archae - 12; Bacteria - 1396; Metazoa - 17338; Fungi - 342…	1.55384	-0.635842	down	0.0475024
AT4G33140	Haloacid dehalogenase-like hydrolase (HAD) superfamily protein	1.56659	-0.647627	down	0.0311569
AT2G04570	GDSL-like Lipase/Acylhydrolase superfamily protein	1.57059	-0.651304	down	0.0412905
AT5G66460	Glycosyl hydrolase superfamily protein	1.57561	-0.655915	down	0.0298743
ATCG00520	unfolded protein binding	1.58143	-0.66123	down	0.0457476
AT3G63450	RNA-binding (RRM/RBD/RNP motifs) family protein	1.586	-0.665394	down	0.0482708
AT1G64430	Pentatricopeptide repeat (PPR) superfamily protein	1.58872	-0.667866	down	0.0455911
AT1G12480	C4-dicarboxylate transporter/malic acid transport protein	1.59671	-0.6751	down	0.0457476
AT3G52360	unknown protein; FUNCTIONS IN: molecular_function unknown; INVOLVED IN: response to karrikin; LOCATED IN: endomembrane system; EXPRESSED IN: 23 plant structures; EXPRESSED DURING: 14 growth stages; BEST Arabidopsis thaliana protein match is: unknown protein (TAIR:AT2G35850.1); Has 34 Blast hits to 34 proteins in 10 species: Archae - 0; Bacteria - 0; Metazoa - 0; Fungi - 0; Plants - 34; Viruses - …	1.60102	-0.678994	down	0.0457476
AT2G21080	unknown protein; FUNCTIONS IN: molecular_function unknown; INVOLVED IN: biological_process unknown; LOCATED IN: vacuole; EXPRESSED IN: 15 plant structures; EXPRESSED DURING: 9 growth stages; CONTAINS InterPro DOMAIN/s: Protein of unknown function DUF3537 (InterPro:IPR021924); BEST Arabidopsis thaliana protein match is: Protein of unknown function (DUF3537) (TAIR:AT3G20300.1); Has 141 Blast hits t…	1.60902	-0.686182	down	0.0457476
AT1G55550	P-loop containing nucleoside triphosphate hydrolases superfamily protein	1.61587	-0.692308	down	0.0485243
AT1G65900	unknown protein; FUNCTIONS IN: molecular_function unknown; INVOLVED IN: biological_process unknown; LOCATED IN: endomembrane system; EXPRESSED IN: 21 plant structures; EXPRESSED DURING: 13 growth stages; Has 306 Blast hits to 306 proteins in 119 species: Archae - 19; Bacteria - 238; Metazoa - 0; Fungi - 0; Plants - 34; Viruses - 0; Other Eukaryotes - 15 (source: NCBI BLink).	1.62523	-0.700641	down	0.0435747
AT2G28305	Putative lysine decarboxylase family protein	1.62542	-0.700816	down	0.0426789
AT4G00490	beta-amylase 2	1.63036	-0.705186	down	0.0360269
AT1G14580	C2H2-like zinc finger protein	1.64005	-0.713743	down	0.0457476
AT5G14210	Leucine-rich repeat protein kinase family protein	1.64401	-0.717223	down	0.0363478
AT1G12860	basic helix-loop-helix (bHLH) DNA-binding superfamily protein	1.65584	-0.727563	down	0.0226511
AT3G48280	cytochrome P450, family 71, subfamily A, polypeptide 25	1.6591	-0.730397	down	0.0368827
AT1G33480	RING/U-box superfamily protein	1.66244	-0.7333	down	0.0368827
AT2G37380	unknown protein; BEST Arabidopsis thaliana protein match is: unknown protein (TAIR:AT2G39370.1); Has 1284 Blast hits to 422 proteins in 114 species: Archae - 0; Bacteria - 90; Metazoa - 125; Fungi - 151; Plants - 136; Viruses - 0; Other Eukaryotes - 782 (source: NCBI BLink).	1.66635	-0.73669	down	0.026898
AT1G19640	jasmonic acid carboxyl methyltransferase	1.68469	-0.752484	down	0.0382978
AT4G36360	beta-galactosidase 3	1.68539	-0.753082	down	0.0197044
AT1G44575	Chlorophyll A-B binding family protein	1.68832	-0.75559	down	0.0364962
AT1G49230	RING/U-box superfamily protein	1.68867	-0.755887	down	0.0397059
AT1G16750	Protein of unknown function, DUF547	1.69283	-0.759438	down	0.026898
AT3G05685	Cystatin/monellin superfamily protein	1.6959	-0.762055	down	0.0227177
AT3G11600	unknown protein; FUNCTIONS IN: molecular_function unknown; INVOLVED IN: response to karrikin; EXPRESSED IN: 21 plant structures; EXPRESSED DURING: 12 growth stages; BEST Arabidopsis thaliana protein match is: unknown protein (TAIR:AT5G06270.1); Has 171 Blast hits to 171 proteins in 15 species: Archae - 0; Bacteria - 0; Metazoa - 0; Fungi - 0; Plants - 171; Viruses - 0; Other Eukaryotes - 0 (sourc…	1.70114	-0.766501	down	0.0428285
AT2G42380	Basic-leucine zipper (bZIP) transcription factor family protein	1.70618	-0.770771	down	0.0435601
AT5G10946	unknown protein; FUNCTIONS IN: molecular_function unknown; INVOLVED IN: biological_process unknown; LOCATED IN: endomembrane system; Has 30201 Blast hits to 17322 proteins in 780 species: Archae - 12; Bacteria - 1396; Metazoa - 17338; Fungi - 3422; Plants - 5037; Viruses - 0; Other Eukaryotes - 2996 (source: NCBI BLink).	1.70665	-0.771167	down	0.0412905
AT2G22350;AT5G49743	[AT2G22350, transposable element gene];[AT5G49743, transposable element gene]	1.70792	-0.772243	down	0.0428594
AT2G37450	nodulin MtN21 /EamA-like transporter family protein	1.71192	-0.775611	down	0.046795
AT5G67180	target of early activation tagged (EAT) 3	1.71687	-0.779784	down	0.0421681
AT1G01900	subtilase family protein	1.73056	-0.791239	down	0.049729
AT3G01500	carbonic anhydrase 1	1.73437	-0.794409	down	0.0394475
AT4G09160	SEC14 cytosolic factor family protein / phosphoglyceride transfer family protein	1.73712	-0.796696	down	0.0350311
AT2G47590	photolyase/blue-light receptor 2	1.73742	-0.796949	down	0.0300718
AT5G60210	ROP interactive partner 5	1.74058	-0.799571	down	0.0163307
AT1G74160	unknown protein; BEST Arabidopsis thaliana protein match is: unknown protein (TAIR:AT1G18620.1); Has 3407 Blast hits to 2217 proteins in 314 species: Archae - 0; Bacteria - 264; Metazoa - 1296; Fungi - 318; Plants - 346; Viruses - 34; Other Eukaryotes - 1149 (source: NCBI BLink).	1.74065	-0.799626	down	0.0251377
AT1G68238	unknown protein; FUNCTIONS IN: molecular_function unknown; INVOLVED IN: biological_process unknown; LOCATED IN: endomembrane system; Has 30201 Blast hits to 17322 proteins in 780 species: Archae - 12; Bacteria - 1396; Metazoa - 17338; Fungi - 3422; Plants - 5037; Viruses - 0; Other Eukaryotes - 2996 (source: NCBI BLink).	1.74571	-0.803817	down	0.0468098
AT1G33170	S-adenosyl-L-methionine-dependent methyltransferases superfamily protein	1.74701	-0.804885	down	0.0311569
AT5G15240	Transmembrane amino acid transporter family protein	1.74749	-0.805283	down	0.0336993
AT2G36792	other RNA	1.74814	-0.805818	down	0.0286789
AT3G13510	Protein of Unknown Function (DUF239)	1.74927	-0.806752	down	0.0320194
AT2G27860	UDP-D-apiose/UDP-D-xylose synthase 1	1.7513	-0.808426	down	0.026898
AT2G24645	Transcriptional factor B3 family protein	1.75293	-0.80977	down	0.0253777
AT2G40130	Double Clp-N motif-containing P-loop nucleoside triphosphate hydrolases superfamily protein	1.75381	-0.810489	down	0.0464041
AT5G40330	myb domain protein 23	1.75724	-0.813314	down	0.0226511
AT3G52290	IQ-domain 3	1.76133	-0.816666	down	0.028933
AT3G03450	RGA-like 2	1.76239	-0.817537	down	0.0342771
AT5G51560	Leucine-rich repeat protein kinase family protein	1.76334	-0.818315	down	0.0332317
AT3G62060	Pectinacetylesterase family protein	1.76351	-0.818449	down	0.0177126
AT1G48598;AT1G48600	[AT1G48598, conserved peptide upstream open reading frame 31];[AT1G48600, S-adenosyl-L-methionine-dependent methyltransferases superfamily protein]	1.76543	-0.820021	down	0.0160225
AT3G18800	unknown protein; FUNCTIONS IN: molecular_function unknown; INVOLVED IN: biological_process unknown; LOCATED IN: plasma membrane; EXPRESSED IN: 17 plant structures; EXPRESSED DURING: 12 growth stages; Has 58 Blast hits to 58 proteins in 12 species: Archae - 0; Bacteria - 0; Metazoa - 0; Fungi - 0; Plants - 58; Viruses - 0; Other Eukaryotes - 0 (source: NCBI BLink).	1.76785	-0.822	down	0.0250994
AT2G12462	BEST Arabidopsis thaliana protein match is: Sterile alpha motif (SAM) domain-containing protein (TAIR:AT1G15760.1); Has 35333 Blast hits to 34131 proteins in 2444 species: Archae - 798; Bacteria - 22429; Metazoa - 974; Fungi - 991; Plants - 531; Viruses - 0; Other Eukaryotes - 9610 (source: NCBI BLink).	1.76915	-0.823056	down	0.0412905
AT1G62225	unknown protein; FUNCTIONS IN: molecular_function unknown; INVOLVED IN: biological_process unknown; LOCATED IN: endomembrane system; BEST Arabidopsis thaliana protein match is: unknown protein (TAIR:AT1G62000.1); Has 41 Blast hits to 41 proteins in 5 species: Archae - 0; Bacteria - 2; Metazoa - 1; Fungi - 2; Plants - 36; Viruses - 0; Other Eukaryotes - 0 (source: NCBI BLink).	1.77063	-0.824264	down	0.0231762
ATCG00500	acetyl-CoA carboxylase carboxyl transferase subunit beta	1.78712	-0.837638	down	0.0468326
AT2G35130	Tetratricopeptide repeat (TPR)-like superfamily protein	1.80179	-0.849433	down	0.026215
AT2G38300	myb-like HTH transcriptional regulator family protein	1.80617	-0.852937	down	0.0222328
AT3G04140	Ankyrin repeat family protein	1.80717	-0.853733	down	0.0482708
AT3G19620	Glycosyl hydrolase family protein	1.80961	-0.855675	down	0.0468235
AT3G51290	Protein of unknown function (DUF630) ;Protein of unknown function (DUF632)	1.81117	-0.856925	down	0.0145201
AT1G74670	Gibberellin-regulated family protein	1.81337	-0.858673	down	0.0408991
AT2G03530	ureide permease 2	1.81417	-0.859308	down	0.0227177
AT3G22150	Tetratricopeptide repeat (TPR)-like superfamily protein	1.81691	-0.861488	down	0.0428594
AT3G14760	unknown protein; FUNCTIONS IN: molecular_function unknown; INVOLVED IN: biological_process unknown; LOCATED IN: endomembrane system; EXPRESSED IN: 6 plant structures; EXPRESSED DURING: LP.04 four leaves visible, LP.02 two leaves visible; Has 63 Blast hits to 63 proteins in 13 species: Archae - 0; Bacteria - 0; Metazoa - 0; Fungi - 0; Plants - 63; Viruses - 0; Other Eukaryotes - 0 (source: NCBI BL…	1.81942	-0.863477	down	0.0360269
AT2G14660	unknown protein; CONTAINS InterPro DOMAIN/s: Uncharacterised protein family UPF0310 (InterPro:IPR002740); Has 2761 Blast hits to 2761 proteins in 686 species: Archae - 5; Bacteria - 1143; Metazoa - 73; Fungi - 78; Plants - 42; Viruses - 0; Other Eukaryotes - 1420 (source: NCBI BLink).	1.82399	-0.867094	down	0.0248921
AT2G27960	cyclin-dependent kinase-subunit 1	1.82534	-0.868169	down	0.0166898
AT2G02450	NAC domain containing protein 35	1.8318	-0.873258	down	0.0145201
AT3G03770	Leucine-rich repeat protein kinase family protein	1.83191	-0.87335	down	0.035629
AT3G21520	DUF679 domain membrane protein 1	1.83336	-0.874494	down	0.0151505
AT3G55630	DHFS-FPGS homolog D	1.83742	-0.877685	down	0.0361422
AT5G44578	unknown protein; FUNCTIONS IN: molecular_function unknown; INVOLVED IN: biological_process unknown; LOCATED IN: endomembrane system; Has 15 Blast hits to 15 proteins in 2 species: Archae - 0; Bacteria - 0; Metazoa - 0; Fungi - 0; Plants - 15; Viruses - 0; Other Eukaryotes - 0 (source: NCBI BLink).	1.83919	-0.879069	down	0.0434369
AT5G12110	Glutathione S-transferase, C-terminal-like;Translation elongation factor EF1B/ribosomal protein S6	1.8455	-0.884012	down	0.0455911
AT3G06840	unknown protein; BEST Arabidopsis thaliana protein match is: unknown protein (TAIR:AT5G49170.1); Has 33 Blast hits to 33 proteins in 9 species: Archae - 0; Bacteria - 0; Metazoa - 0; Fungi - 0; Plants - 33; Viruses - 0; Other Eukaryotes - 0 (source: NCBI BLink).	1.84903	-0.886767	down	0.0125807
AT3G13470	TCP-1/cpn60 chaperonin family protein	1.85101	-0.888312	down	0.026898
AT2G46660	cytochrome P450, family 78, subfamily A, polypeptide 6	1.85306	-0.889908	down	0.0257364
AT1G14440	homeobox protein 31	1.85317	-0.889998	down	0.0195622
AT2G39250	Integrase-type DNA-binding superfamily protein	1.85667	-0.892715	down	0.041935
AT1G25450	3-ketoacyl-CoA synthase 5	1.86856	-0.901926	down	0.0164621
AT2G27900	CONTAINS InterPro DOMAIN/s: Protein of unknown function DUF2451, C-terminal (InterPro:IPR019514), Vacuolar protein sorting-associated protein 54 (InterPro:IPR019515); Has 316 Blast hits to 252 proteins in 92 species: Archae - 0; Bacteria - 2; Metazoa - 200; Fungi - 2; Plants - 68; Viruses - 0; Other Eukaryotes - 44 (source: NCBI BLink).	1.87133	-0.904061	down	0.0105088
AT3G04290	Li-tolerant lipase 1	1.87435	-0.906389	down	0.0320194
AT1G69523	S-adenosyl-L-methionine-dependent methyltransferases superfamily protein	1.87832	-0.909441	down	0.0412905
AT1G17600	Disease resistance protein (TIR-NBS-LRR class) family	1.87836	-0.90947	down	0.0335894
AT5G13650	elongation factor family protein	1.87956	-0.910394	down	0.0144144
AT5G63850	amino acid permease 4	1.87985	-0.910616	down	0.0105088
AT1G18810	phytochrome kinase substrate-related	1.89403	-0.921461	down	0.0347905
AT2G29920	unknown protein; Has 14 Blast hits to 9 proteins in 5 species: Archae - 0; Bacteria - 2; Metazoa - 7; Fungi - 0; Plants - 3; Viruses - 0; Other Eukaryotes - 2 (source: NCBI BLink).	1.89884	-0.925121	down	0.0471804
AT3G48460	GDSL-like Lipase/Acylhydrolase superfamily protein	1.89929	-0.925458	down	0.0306905
AT3G52230	unknown protein; FUNCTIONS IN: molecular_function unknown; INVOLVED IN: biological_process unknown; LOCATED IN: chloroplast outer membrane, chloroplast thylakoid membrane, chloroplast, chloroplast envelope; EXPRESSED IN: 24 plant structures; EXPRESSED DURING: 13 growth stages; Has 29 Blast hits to 29 proteins in 12 species: Archae - 0; Bacteria - 0; Metazoa - 3; Fungi - 0; Plants - 26; Viruses - …	1.90237	-0.9278	down	0.0271078
AT1G27940	P-glycoprotein 13	1.91773	-0.939397	down	0.0305203
AT3G29030	expansin A5	1.91922	-0.940521	down	0.0483798
AT3G49900	Phototropic-responsive NPH3 family protein	1.91996	-0.941076	down	0.0311569
AT3G06160	AP2/B3-like transcriptional factor family protein	1.92114	-0.941964	down	0.0227177
AT2G17300	unknown protein; FUNCTIONS IN: molecular_function unknown; INVOLVED IN: biological_process unknown; LOCATED IN: chloroplast; EXPRESSED IN: 20 plant structures; EXPRESSED DURING: 13 growth stages; BEST Arabidopsis thaliana protein match is: unknown protein (TAIR:AT4G35320.1); Has 42 Blast hits to 42 proteins in 10 species: Archae - 0; Bacteria - 0; Metazoa - 0; Fungi - 0; Plants - 42; Viruses - 0;…	1.9284	-0.947405	down	0.0362086
AT2G42900	Plant basic secretory protein (BSP) family protein	1.93555	-0.952743	down	0.0227177
AT1G70580	alanine-2-oxoglutarate aminotransferase 2	1.94456	-0.959442	down	0.0225547
AT1G62333	unknown protein; FUNCTIONS IN: molecular_function unknown; INVOLVED IN: biological_process unknown; LOCATED IN: chloroplast; Has 30201 Blast hits to 17322 proteins in 780 species: Archae - 12; Bacteria - 1396; Metazoa - 17338; Fungi - 3422; Plants - 5037; Viruses - 0; Other Eukaryotes - 2996 (source: NCBI BLink).	1.94595	-0.960476	down	0.0227177
AT2G45600	alpha/beta-Hydrolases superfamily protein	1.94812	-0.962082	down	0.0111316
AT2G05160	CCCH-type zinc fingerfamily protein with RNA-binding domain	1.95884	-0.969996	down	0.0107817
AT3G61970	AP2/B3-like transcriptional factor family protein	1.97265	-0.980136	down	0.0311569
AT3G05180	GDSL-like Lipase/Acylhydrolase superfamily protein	1.97462	-0.981577	down	0.0196856
AT2G18230	pyrophosphorylase 2	1.9756	-0.982293	down	0.0397059
AT1G02065	squamosa promoter binding protein-like 8	1.97578	-0.982422	down	0.023465
AT3G56370	Leucine-rich repeat protein kinase family protein	1.98076	-0.986052	down	0.0135771
AT3G10570	cytochrome P450, family 77, subfamily A, polypeptide 6	1.99534	-0.996637	down	0.040028
AT1G48820	Terpenoid cyclases/Protein prenyltransferases superfamily protein	1.99569	-0.99689	down	0.0215058
AT2G23590	methyl esterase 8	1.99754	-0.998228	down	0.0279793
AT5G14760	L-aspartate oxidase	2.00357	-1.00258	down	0.026898
AT1G25430	transposable element gene	2.01193	-1.00858	down	0.0229309
AT5G08070	TCP domain protein 17	2.01944	-1.01396	down	0.0397953
AT1G45904	pseudogene, putative NADH-plastoquinone oxidoreductase subunit, blastp match of 52% identity and 1.3e-28 P-value to GP|7636113|emb|CAB88733.1||AJ400848 NADH dehydrogenase 32kDa subunit {Spinacia oleracea}	2.02558	-1.01834	down	0.0248921
AT1G11112	unknown protein; FUNCTIONS IN: molecular_function unknown; INVOLVED IN: biological_process unknown; LOCATED IN: cellular_component unknown; Has 30201 Blast hits to 17322 proteins in 780 species: Archae - 12; Bacteria - 1396; Metazoa - 17338; Fungi - 3422; Plants - 5037; Viruses - 0; Other Eukaryotes - 2996 (source: NCBI BLink).	2.02647	-1.01897	down	0.0297645
AT2G27970	CDK-subunit 2	2.02682	-1.01922	down	0.0196856
AT1G65450	HXXXD-type acyl-transferase family protein	2.0297	-1.02127	down	0.0151505
AT5G50240	protein-l-isoaspartate methyltransferase 2	2.03904	-1.02789	down	0.0457476
AT1G21460	Nodulin MtN3 family protein	2.04548	-1.03244	down	0.0334458
AT5G05250	unknown protein; BEST Arabidopsis thaliana protein match is: unknown protein (TAIR:AT3G56360.1); Has 30201 Blast hits to 17322 proteins in 780 species: Archae - 12; Bacteria - 1396; Metazoa - 17338; Fungi - 3422; Plants - 5037; Viruses - 0; Other Eukaryotes - 2996 (source: NCBI BLink).	2.06594	-1.0468	down	0.02793
AT4G33010	glycine decarboxylase P-protein 1	2.07219	-1.05116	down	0.0161969
AT5G15230	GAST1 protein homolog 4	2.09379	-1.06612	down	0.0478616
AT2G30420	Homeodomain-like superfamily protein	2.09512	-1.06703	down	0.0195436
AT5G17310	UDP-glucose pyrophosphorylase 2	2.10716	-1.0753	down	0.0452326
AT2G42600	phosphoenolpyruvate carboxylase 2	2.10907	-1.07661	down	0.0462056
AT4G10120	Sucrose-phosphate synthase family protein	2.12009	-1.08413	down	0.0312624
AT2G14580	basic pathogenesis-related protein 1	2.12598	-1.08813	down	0.0362086
AT5G46240	potassium channel in Arabidopsis thaliana 1	2.12932	-1.0904	down	0.0215058
AT1G30530	UDP-glucosyl transferase 78D1	2.1454	-1.10125	down	0.0181224
AT2G33850	unknown protein; FUNCTIONS IN: molecular_function unknown; INVOLVED IN: biological_process unknown; LOCATED IN: endomembrane system; EXPRESSED IN: 17 plant structures; EXPRESSED DURING: 9 growth stages; BEST Arabidopsis thaliana protein match is: unknown protein (TAIR:AT1G28400.1); Has 3053 Blast hits to 2119 proteins in 133 species: Archae - 6; Bacteria - 52; Metazoa - 135; Fungi - 96; Plants - …	2.15054	-1.1047	down	0.0251377
AT1G24577	unknown protein; BEST Arabidopsis thaliana protein match is: unknown protein (TAIR:AT1G67910.2); Has 115 Blast hits to 115 proteins in 17 species: Archae - 0; Bacteria - 0; Metazoa - 0; Fungi - 0; Plants - 115; Viruses - 0; Other Eukaryotes - 0 (source: NCBI BLink).	2.18512	-1.12772	down	0.0202168
AT3G58070	C2H2 and C2HC zinc fingers superfamily protein	2.1899	-1.13087	down	0.0408991
AT1G78020	Protein of unknown function (DUF581)	2.2035	-1.1398	down	0.00702498
AT4G28780	GDSL-like Lipase/Acylhydrolase superfamily protein	2.24148	-1.16445	down	0.0249321
AT1G34245	Putative membrane lipoprotein	2.24381	-1.16595	down	0.0319619
AT1G16960	Ubiquitin domain-containing protein	2.25414	-1.17258	down	0.0194838
AT1G45191	Glycosyl hydrolase superfamily protein	2.28319	-1.19105	down	0.040867
AT2G16850	plasma membrane intrinsic protein 2;8	2.28852	-1.19441	down	0.026898
AT5G25880	NADP-malic enzyme 3	2.29463	-1.19826	down	0.0173545
AT1G03055	unknown protein; BEST Arabidopsis thaliana protein match is: unknown protein (TAIR:AT1G64680.1); Has 143 Blast hits to 143 proteins in 26 species: Archae - 0; Bacteria - 6; Metazoa - 0; Fungi - 0; Plants - 122; Viruses - 0; Other Eukaryotes - 15 (source: NCBI BLink).	2.29529	-1.19867	down	0.0153445
AT3G51750	unknown protein; Has 15 Blast hits to 14 proteins in 5 species: Archae - 0; Bacteria - 0; Metazoa - 0; Fungi - 0; Plants - 15; Viruses - 0; Other Eukaryotes - 0 (source: NCBI BLink).	2.29532	-1.1987	down	0.0113791
AT4G12980	Auxin-responsive family protein	2.29946	-1.20129	down	0.0336273
AT5G02890	HXXXD-type acyl-transferase family protein	2.31705	-1.21229	down	0.0412905
AT1G19620	unknown protein; Has 44 Blast hits to 24 proteins in 12 species: Archae - 0; Bacteria - 8; Metazoa - 22; Fungi - 0; Plants - 6; Viruses - 0; Other Eukaryotes - 8 (source: NCBI BLink).	2.31953	-1.21383	down	0.0271078
AT2G27950	Ring/U-Box superfamily protein	2.32038	-1.21436	down	0.00771806
AT2G26040	PYR1-like 2	2.3428	-1.22823	down	0.0112854
AT1G48470	glutamine synthetase 1;5	2.3536	-1.23487	down	0.0457476
AT1G72970	Glucose-methanol-choline (GMC) oxidoreductase family protein	2.35599	-1.23634	down	0.0160225
AT2G21140	proline-rich protein 2	2.37199	-1.2461	down	0.0150345
AT5G62040	PEBP (phosphatidylethanolamine-binding protein) family protein	2.37414	-1.2474	down	0.0306905
AT1G01600	cytochrome P450, family 86, subfamily A, polypeptide 4	2.37565	-1.24832	down	0.0162716
AT1G34580	Major facilitator superfamily protein	2.37638	-1.24876	down	0.0144644
AT3G59010	pectin methylesterase 61	2.37902	-1.25037	down	0.0311569
AT5G53210	basic helix-loop-helix (bHLH) DNA-binding superfamily protein	2.37918	-1.25047	down	0.0182819
AT3G33004	pseudogene, DNA-directed RNA polymerase beta-chain	2.38201	-1.25218	down	0.0412905
AT1G01390	UDP-Glycosyltransferase superfamily protein	2.39791	-1.26177	down	0.0096278
AT5G65070	K-box region and MADS-box transcription factor family protein MAF4	2.41712	-1.27329	down	0.0465446
AT3G21950	S-adenosyl-L-methionine-dependent methyltransferases superfamily protein	2.42823	-1.27991	down	0.0310281
AT1G33811	GDSL-like Lipase/Acylhydrolase superfamily protein	2.45185	-1.29387	down	0.00686629
AT5G26000	thioglucoside glucohydrolase 1	2.4614	-1.29948	down	0.0350311
AT5G11190	Integrase-type DNA-binding superfamily protein	2.46746	-1.30303	down	0.00635961
AT4G16820	alpha/beta-Hydrolases superfamily protein	2.48506	-1.31328	down	0.0294127
AT2G18120	SHI-related sequence 4	2.4859	-1.31377	down	0.0311569
AT1G14700	purple acid phosphatase 3	2.48853	-1.31529	down	0.0251694
AT3G10040	sequence-specific DNA binding transcription factors	2.51515	-1.33065	down	0.0328303
AT3G23840	HXXXD-type acyl-transferase family protein	2.51909	-1.3329	down	0.00309072
AT5G55340	MBOAT (membrane bound O-acyl transferase) family protein	2.52332	-1.33532	down	0.02793
AT3G52550	BEST Arabidopsis thaliana protein match is: ovate family protein 18 (TAIR:AT3G52540.1); Has 5496 Blast hits to 1338 proteins in 151 species: Archae - 0; Bacteria - 23; Metazoa - 3754; Fungi - 379; Plants - 301; Viruses - 154; Other Eukaryotes - 885 (source: NCBI BLink).	2.52469	-1.33611	down	0.00591885
AT3G21150	B-box 32	2.54216	-1.34606	down	0.0190879
AT5G18404	unknown protein; Has 30201 Blast hits to 17322 proteins in 780 species: Archae - 12; Bacteria - 1396; Metazoa - 17338; Fungi - 3422; Plants - 5037; Viruses - 0; Other Eukaryotes - 2996 (source: NCBI BLink).	2.54814	-1.34944	down	0.0457476
AT1G69530	expansin A1	2.55641	-1.35412	down	0.010318
AT1G80280	alpha/beta-Hydrolases superfamily protein	2.55854	-1.35532	down	0.0182819
AT1G19530	unknown protein; FUNCTIONS IN: molecular_function unknown; INVOLVED IN: N-terminal protein myristoylation, anaerobic respiration; LOCATED IN: cellular_component unknown; EXPRESSED IN: leaf apex, inflorescence meristem, hypocotyl, root, flower; EXPRESSED DURING: petal differentiation and expansion stage; Has 47 Blast hits to 47 proteins in 13 species: Archae - 0; Bacteria - 0; Metazoa - 0; Fungi -…	2.56118	-1.35681	down	0.0160225
AT4G09290	transposable element gene	2.57268	-1.36327	down	0.0362086
AT5G55720	Pectin lyase-like superfamily protein	2.57309	-1.3635	down	0.0100045
AT1G60590	Pectin lyase-like superfamily protein	2.61749	-1.38818	down	0.0227177
AT1G12570	Glucose-methanol-choline (GMC) oxidoreductase family protein	2.62416	-1.39185	down	0.0335894
AT4G12310	cytochrome P450, family 706, subfamily A, polypeptide 5	2.64142	-1.40131	down	0.0134508
AT5G53200	Homeodomain-like superfamily protein	2.66969	-1.41667	down	0.0355074
AT5G28910	unknown protein; FUNCTIONS IN: molecular_function unknown; INVOLVED IN: biological_process unknown; LOCATED IN: mitochondrion; BEST Arabidopsis thaliana protein match is: unknown protein (TAIR:AT5G28960.1); Has 35333 Blast hits to 34131 proteins in 2444 species: Archae - 798; Bacteria - 22429; Metazoa - 974; Fungi - 991; Plants - 531; Viruses - 0; Other Eukaryotes - 9610 (source: NCBI BLink).	2.67416	-1.41909	down	0.010318
AT5G18430	GDSL-like Lipase/Acylhydrolase superfamily protein	2.71189	-1.4393	down	0.00385903
AT1G63710	cytochrome P450, family 86, subfamily A, polypeptide 7	2.71959	-1.44339	down	0.0492282
AT5G42760	Leucine carboxyl methyltransferase	2.72648	-1.44704	down	0.0227177
AT4G23990	cellulose synthase like G3	2.77889	-1.47451	down	0.0337958
AT3G24460	Serinc-domain containing serine and sphingolipid biosynthesis protein	2.79872	-1.48477	down	0.0455911
AT3G10150	purple acid phosphatase 16	2.81065	-1.4909	down	0.0306905
AT4G00480	basic helix-loop-helix (bHLH) DNA-binding superfamily protein	2.81593	-1.49361	down	0.0220287
AT3G59250	F-box/RNI-like superfamily protein	2.82146	-1.49644	down	0.0397059
AT2G38995	O-acyltransferase (WSD1-like) family protein	2.86513	-1.5186	down	0.0046574
AT2G42840	protodermal factor 1	2.88462	-1.52838	down	0.0145201
AT1G56430	nicotianamine synthase 4	2.89091	-1.53152	down	0.0471804
AT2G15020	unknown protein; BEST Arabidopsis thaliana protein match is: unknown protein (TAIR:AT5G64190.1); Has 72 Blast hits to 72 proteins in 10 species: Archae - 0; Bacteria - 0; Metazoa - 0; Fungi - 0; Plants - 72; Viruses - 0; Other Eukaryotes - 0 (source: NCBI BLink).	2.9258	-1.54883	down	0.0394475
AT2G20875	epidermal patterning factor 1	2.94142	-1.55651	down	0.00787959
AT1G09500	NAD(P)-binding Rossmann-fold superfamily protein	2.96024	-1.56571	down	0.0310281
AT1G06360	Fatty acid desaturase family protein	2.96287	-1.567	down	0.0160225
AT3G01140	myb domain protein 106	2.97743	-1.57407	down	0.0105088
AT5G55570	unknown protein; LOCATED IN: chloroplast; Has 35333 Blast hits to 34131 proteins in 2444 species: Archae - 798; Bacteria - 22429; Metazoa - 974; Fungi - 991; Plants - 531; Viruses - 0; Other Eukaryotes - 9610 (source: NCBI BLink).	2.9879	-1.57913	down	0.025719
AT5G18407	Defensin-like (DEFL) family protein	2.99099	-1.58063	down	0.0362086
AT3G47380	Plant invertase/pectin methylesterase inhibitor superfamily protein	2.99506	-1.58259	down	0.0404046
AT1G68600	Aluminium activated malate transporter family protein	3.01257	-1.59099	down	0.0114822
AT2G27920	serine carboxypeptidase-like 51	3.02718	-1.59798	down	0.00649472
AT4G29020	glycine-rich protein	3.14259	-1.65196	down	0.00786553
AT2G22200	Integrase-type DNA-binding superfamily protein	3.18286	-1.67032	down	0.00308164
AT3G46490	2-oxoglutarate (2OG) and Fe(II)-dependent oxygenase superfamily protein	3.36517	-1.75068	down	0.0116686
AT2G27395	pseudogene of cysteine protease-related	3.38526	-1.75926	down	0.0250994
AT1G20470	SAUR-like auxin-responsive protein family	3.41023	-1.76987	down	0.00677023
AT3G23980	BLISTER	3.44149	-1.78304	down	0.0046574
AT2G28000	chaperonin-60alpha	3.45084	-1.78695	down	0.0113791
AT4G31805	WRKY family transcription factor	3.50069	-1.80764	down	0.0167784
AT1G13650	BEST Arabidopsis thaliana protein match is: 18S pre-ribosomal assembly protein gar2-related (TAIR:AT2G03810.4); Has 3688 Blast hits to 1629 proteins in 255 species: Archae - 22; Bacteria - 222; Metazoa - 684; Fungi - 292; Plants - 62; Viruses - 14; Other Eukaryotes - 2392 (source: NCBI BLink).	3.52693	-1.81841	down	0.0151505
AT5G33370	GDSL-like Lipase/Acylhydrolase superfamily protein	3.52925	-1.81936	down	0.00385903
AT4G39675	unknown protein; Has 30201 Blast hits to 17322 proteins in 780 species: Archae - 12; Bacteria - 1396; Metazoa - 17338; Fungi - 3422; Plants - 5037; Viruses - 0; Other Eukaryotes - 2996 (source: NCBI BLink).	3.53669	-1.8224	down	0.0306905
AT5G23940	HXXXD-type acyl-transferase family protein	3.61889	-1.85555	down	0.0121657
AT1G05540	Protein of unknown function (DUF295)	3.69411	-1.88523	down	0.010318
AT4G22870	2-oxoglutarate (2OG) and Fe(II)-dependent oxygenase superfamily protein	3.80179	-1.92668	down	0.0412905
AT3G30720	qua-quine starch	3.85565	-1.94697	down	0.00771806
AT1G11600	cytochrome P450, family 77, subfamily B, polypeptide 1	3.86053	-1.9488	down	0.00821145
AT1G11850	unknown protein; FUNCTIONS IN: molecular_function unknown; INVOLVED IN: biological_process unknown; LOCATED IN: endomembrane system; EXPRESSED IN: 19 plant structures; EXPRESSED DURING: 12 growth stages; Has 38777 Blast hits to 8185 proteins in 741 species: Archae - 46; Bacteria - 14846; Metazoa - 13013; Fungi - 1392; Plants - 5894; Viruses - 543; Other Eukaryotes - 3043 (source: NCBI BLink).	3.94056	-1.9784	down	0.00308164
AT2G30766	unknown protein; FUNCTIONS IN: molecular_function unknown; INVOLVED IN: biological_process unknown; LOCATED IN: cellular_component unknown; Has 30201 Blast hits to 17322 proteins in 780 species: Archae - 12; Bacteria - 1396; Metazoa - 17338; Fungi - 3422; Plants - 5037; Viruses - 0; Other Eukaryotes - 2996 (source: NCBI BLink).	3.94313	-1.97934	down	0.0357197
AT2G27420	Cysteine proteinases superfamily protein	4.04461	-2.016	down	0.0116098
AT4G29030	Putative membrane lipoprotein	4.09318	-2.03322	down	0.0275782
AT5G39890	Protein of unknown function (DUF1637)	4.10705	-2.0381	down	0.0259119
AT1G04110	Subtilase family protein	4.14136	-2.0501	down	0.0096278
AT5G22555	unknown protein; Has 30201 Blast hits to 17322 proteins in 780 species: Archae - 12; Bacteria - 1396; Metazoa - 17338; Fungi - 3422; Plants - 5037; Viruses - 0; Other Eukaryotes - 2996 (source: NCBI BLink).	4.20532	-2.07222	down	0.0210877
AT3G08770	lipid transfer protein 6	4.22148	-2.07775	down	0.0350311
AT4G27360	Dynein light chain type 1 family protein	4.25269	-2.08838	down	0.0302668
AT3G10185	Gibberellin-regulated family protein	4.43482	-2.14888	down	0.010318
AT1G31690	Copper amine oxidase family protein	4.44984	-2.15376	down	0.00659134
AT1G76530	Auxin efflux carrier family protein	4.51181	-2.17371	down	0.00635961
AT2G26400	acireductone dioxygenase 3	4.51556	-2.17491	down	0.0410188
AT3G27920	myb domain protein 0	4.61133	-2.20518	down	0.0295554
AT1G43800	Plant stearoyl-acyl-carrier-protein desaturase family protein	4.75833	-2.25046	down	0.0336993
AT1G77120	alcohol dehydrogenase 1	5.58478	-2.4815	down	0.0457476
AT1G80080	Leucine-rich repeat (LRR) family protein	5.6107	-2.48818	down	0.00047221
AT1G05250;AT1G05240	[AT1G05250, Peroxidase superfamily protein];[AT1G05240, Peroxidase superfamily protein]	5.66775	-2.50278	down	0.0459478
AT4G10270	Wound-responsive family protein	6.10227	-2.60935	down	0.028933
AT4G33070	Thiamine pyrophosphate dependent pyruvate decarboxylase family protein	6.33456	-2.66324	down	0.0428594
AT1G06100	Fatty acid desaturase family protein	6.54698	-2.71083	down	0.00503623
AT4G33560	Wound-responsive family protein	7.41515	-2.89048	down	0.0125807
AT4G30140	GDSL-like Lipase/Acylhydrolase superfamily protein	8.11499	-3.02059	down	0.00222276
AT1G12805	nucleotide binding	8.35286	-3.06227	down	0.0162229
AT4G22513	Bifunctional inhibitor/lipid-transfer protein/seed storage 2S albumin superfamily protein	8.39992	-3.07037	down	0.0250994
AT3G05727	S locus-related glycoprotein 1 (SLR1) binding pollen coat protein family	8.95242	-3.16228	down	0.0361008
AT4G22485	Bifunctional inhibitor/lipid-transfer protein/seed storage 2S albumin superfamily protein	11.4569	-3.51815	down	0.0259119
AT4G22505	Bifunctional inhibitor/lipid-transfer protein/seed storage 2S albumin superfamily protein	28.8913	-4.85256	down	0.00852861
