# Supplementary material for: BLISTER Regulates Polycomb-Target Genes, Represses Stress-Regulated Genes and Promotes Stress Responses in Arabidopsis thaliana
Source: Front Plant Sci. 2017 Sep 11;8:1530. doi: 10.3389/fpls.2017.01530 (PMC5601981; doi:10.3389/fpls.2017.01530)
Supplement: Supplementary file 3 [file DataSheet2.XLSX]

## Sheet: up in bli-1 and clf-28
Genes commonly up-regulated in bli-1 and clf-28
Gene ID	Description
At1g60140	ATTPS10, TPS10, TPS10, trehalose phosphate synthase
At4g08290	nodulin MtN21 /EamA-like transporter family protein
At3g28500	60S acidic ribosomal protein family
At2g26560	PLA IIA, PLA2A, PLP2, PLP2, phospholipase A 2A
At4g19420	Pectinacetylesterase family protein
At1g80160	Lactoylglutathione lyase / glyoxalase I family protein
At3g13672	TRAF-like superfamily protein
At1g24260	AGL9, SEP3, K-box region and MADS-box transcription factor family protein
At5g39520	Protein of unknown function (DUF1997)
At2g28110	FRA8, IRX7, Exostosin family protein
At5g57655	xylose isomerase family protein
At4g15210	AT-BETA-AMY, ATBETA-AMY, BAM5, BMY1, RAM1, beta-amylase 5
At1g15380	Lactoylglutathione lyase / glyoxalase I family protein
At3g19550	unknown protein; FUNCTIONS IN: molecular_function unknown; INVOLVED IN: biological_process unknown; LOCATED IN: mitochondrion; EXPRESSED IN: 15 plant structures; EXPRESSED DURING: 9 growth stages; Has 36 Blast hits to 36 proteins in 8 species: Archae - 0; Bacteria - 0; Metazoa - 0; Fungi - 0; Plants - 36; Viruses - 0; Other Eukaryotes - 0 (source: NCBI BLink).
At5g17760	P-loop containing nucleoside triphosphate hydrolases superfamily protein
At1g53160	SPL4, squamosa promoter binding protein-like 4
At3g20660	4-Oct, AtOCT4, organic cation/carnitine transporter4
At2g12480	SCPL43, serine carboxypeptidase-like 43
blue=H3K27me3 targets

## Sheet: down in bli-1 and clf-28
Genes commonly down-regulated in bli-1 and clf-28
Gene ID	Description
At2g42380	ATBZIP34, BZIP34, Basic-leucine zipper (bZIP) transcription factor family protein
At3g48460	GDSL-like Lipase/Acylhydrolase superfamily protein
At5g42760	Leucine carboxyl methyltransferase
At1g49230	RING/U-box superfamily protein
At1g13650	BEST Arabidopsis thaliana protein match is: 18S pre-ribosomal assembly protein gar2-related (TAIR:AT2G03810.4); Has 3688 Blast hits to 1629 proteins in 255 species: Archae - 22; Bacteria - 222; Metazoa - 684; Fungi - 292; Plants - 62; Viruses - 14; Other Eukaryotes - 2392 (source: NCBI BLink).
At5g08070	TCP17, TCP domain protein 17
At2g27420	Cysteine proteinases superfamily protein
At1g03055	unknown protein; BEST Arabidopsis thaliana protein match is: unknown protein (TAIR:AT1G64680.1); Has 143 Blast hits to 143 proteins in 26 species: Archae - 0; Bacteria - 6; Metazoa - 0; Fungi - 0; Plants - 122; Viruses - 0; Other Eukaryotes - 15 (source: NCBI BLink).
At3g30720	QQS, qua-quine starch
At5g46240	KAT1, potassium channel in Arabidopsis thaliana 1
At1g31690	Copper amine oxidase family protein
blue=H3K27me3 targets

## Sheet: bli-1 and clf swn up
Genes commonly up-regulated in bli-1 and clf swn
At3g51000	alpha/beta-Hydrolases superfamily protein
At1g73120	unknown protein; FUNCTIONS IN: molecular_function unknown; INVOLVED IN: response to oxidative stress; EXPRESSED IN: root, cultured cell; Has 36 Blast hits to 36 proteins in 8 species: Archae - 0; Bacteria - 0; Metazoa - 0; Fungi - 0; Plants - 36; Viruses - 0; Other Eukaryotes - 0 (source: NCBI BLink).
At3g28500	60S acidic ribosomal protein family
At5g14180	MPL1, Myzus persicae-induced lipase 1
At5g22290	anac089, NAC089, NAC domain containing protein 89
At3g53210	nodulin MtN21 /EamA-like transporter family protein
At5g23850	Arabidopsis thaliana protein of unknown function (DUF821)
At1g17020	ATSRG1, SRG1, senescence-related gene 1
At1g80160	Lactoylglutathione lyase / glyoxalase I family protein
At2g38530	cdf3, LP2, LTP2, lipid transfer protein 2
At5g18840	Major facilitator superfamily protein
At4g28390	AAC3, ATAAC3, ADP/ATP carrier 3
At3g15720	Pectin lyase-like superfamily protein
At5g20240	PI, K-box region and MADS-box transcription factor family protein
At5g24240	Phosphatidylinositol 3- and 4-kinase ;Ubiquitin family protein
At2g29350	SAG13, senescence-associated gene 13
At5g56250	HAP8, hapless 8
At3g01970	ATWRKY45, WRKY45, WRKY DNA-binding protein 45
At3g26290	CYP71B26, cytochrome P450, family 71, subfamily B, polypeptide 26
At3g54150	S-adenosyl-L-methionine-dependent methyltransferases superfamily protein
At5g46180	DELTA-OAT, ornithine-delta-aminotransferase
At5g57655	xylose isomerase family protein
At4g15210	AT-BETA-AMY, ATBETA-AMY, BAM5, BMY1, RAM1, beta-amylase 5
At1g48000	AtMYB112, MYB112, myb domain protein 112
At3g08970	ATERDJ3A, TMS1, DNAJ heat shock N-terminal domain-containing protein
At1g07620	ATOBGM, GTP-binding protein Obg/CgtA
At5g46350	ATWRKY8, WRKY8, WRKY DNA-binding protein 8
At1g53160	SPL4, squamosa promoter binding protein-like 4
At2g45210	SAUR-like auxin-responsive protein family
At2g23150	ATNRAMP3, NRAMP3, natural resistance-associated macrophage protein 3
At1g02930	ATGST1, ATGSTF3, ATGSTF6, ERD11, GST1, GSTF6, glutathione S-transferase 6
At3g03640	BGLU25, GLUC, beta glucosidase 25
At3g05630	PDLZ2, PLDP2, PLDZETA2, phospholipase D P2
At4g18170	ATWRKY28, WRKY28, WRKY DNA-binding protein 28
At5g63580	ATFLS2, FLS2, flavonol synthase 2
At2g18660	PNP-A, plant natriuretic peptide A
At1g52890	ANAC019, NAC019, NAC domain containing protein 19
At5g18310	unknown protein; FUNCTIONS IN: molecular_function unknown; INVOLVED IN: biological_process unknown; LOCATED IN: plasma membrane; EXPRESSED IN: 22 plant structures; EXPRESSED DURING: 13 growth stages; BEST Arabidopsis thaliana protein match is: unknown protein (TAIR:AT5G48500.1); Has 30201 Blast hits to 17322 proteins in 780 species: Archae - 12; Bacteria - 1396; Metazoa - 17338; Fungi - 3422; Pla…
At1g77510	ATPDI6, ATPDIL1-2, PDI6, PDIL1-2, PDI-like 1-2
At2g26440	Plant invertase/pectin methylesterase inhibitor superfamily
At5g20230	ATBCB, BCB, BCB, SAG14, blue-copper-binding protein
At3g02310	AGL4, SEP2, K-box region and MADS-box transcription factor family protein
At5g11410	Protein kinase superfamily protein
At1g24260	AGL9, SEP3, K-box region and MADS-box transcription factor family protein
At5g05460	Glycosyl hydrolase family 85
At5g07550	ATGRP19, GRP19, glycine-rich protein 19
At4g14430	ATECI2, ECHIB, ECI2, IBR10, PEC12, indole-3-butyric acid response 10
At5g60910	AGL8, FUL, AGAMOUS-like 8
At3g51430	SSL5, YLS2, Calcium-dependent phosphotriesterase superfamily protein
At5g60250	zinc finger (C3HC4-type RING finger) family protein
At3g49530	ANAC062, NAC062, NTL6, NAC domain containing protein 62
At1g65040	RING/U-box superfamily protein
At2g29460	ATGSTU4, GST22, GSTU4, glutathione S-transferase tau 4
At5g17760	P-loop containing nucleoside triphosphate hydrolases superfamily protein
At5g18170	GDH1, glutamate dehydrogenase 1
At3g50740	UGT72E1, UDP-glucosyl transferase 72E1
At1g73220	1-Oct, AtOCT1, organic cation/carnitine transporter1
At2g43570	CHI, chitinase, putative
At3g55970	ATJRG21, JRG21, jasmonate-regulated gene 21
At5g59220	HAI1, highly ABA-induced PP2C gene 1
At3g20660	4-Oct, AtOCT4, organic cation/carnitine transporter4
At2g02810	ATUTR1, UTR1, UDP-galactose transporter 1

## Sheet: bli-1 and clf swn down
Genes commonly down-regulated in bli-1 and clf swn
At1g63710	CYP86A7, cytochrome P450, family 86, subfamily A, polypeptide 7
At1g01900	ATSBT1.1, SBTI1.1, subtilase family protein
At3g13470	TCP-1/cpn60 chaperonin family protein
At2g39250	SNZ, Integrase-type DNA-binding superfamily protein
At5g40330	ATMYB23, ATMYBRTF, MYB23, myb domain protein 23
At3g22150	Tetratricopeptide repeat (TPR)-like superfamily protein
At3g04290	ATLTL1, LTL1, Li-tolerant lipase 1
At1g69523	S-adenosyl-L-methionine-dependent methyltransferases superfamily protein
At1g01390	UDP-Glycosyltransferase superfamily protein
At5g14760	AO, L-aspartate oxidase
At3g48460	GDSL-like Lipase/Acylhydrolase superfamily protein
At2g27920	SCPL51, serine carboxypeptidase-like 51
At5g13650	elongation factor family protein
At1g74670	Gibberellin-regulated family protein
At3g47380	Plant invertase/pectin methylesterase inhibitor superfamily protein
At1g60590	Pectin lyase-like superfamily protein
At2g33850	unknown protein; FUNCTIONS IN: molecular_function unknown; INVOLVED IN: biological_process unknown; LOCATED IN: endomembrane system; EXPRESSED IN: 17 plant structures; EXPRESSED DURING: 9 growth stages; BEST Arabidopsis thaliana protein match is: unknown protein (TAIR:AT1G28400.1); Has 3053 Blast hits to 2119 proteins in 133 species: Archae - 6; Bacteria - 52; Metazoa - 135; Fungi - 96; Plants - …
At1g25450	CER60, KCS5, 3-ketoacyl-CoA synthase 5
At1g06100	Fatty acid desaturase family protein
At1g16750	Protein of unknown function, DUF547
At2g38300	myb-like HTH transcriptional regulator family protein
At2g14660	unknown protein; CONTAINS InterPro DOMAIN/s: Uncharacterised protein family UPF0310 (InterPro:IPR002740); Has 2761 Blast hits to 2761 proteins in 686 species: Archae - 5; Bacteria - 1143; Metazoa - 73; Fungi - 78; Plants - 42; Viruses - 0; Other Eukaryotes - 1420 (source: NCBI BLink).
At4g29030	Putative membrane lipoprotein
At3g01500	ATBCA1, ATSABP3, CA1, SABP3, carbonic anhydrase 1
At1g49230	RING/U-box superfamily protein
At4g12310	CYP706A5, cytochrome P450, family 706, subfamily A, polypeptide 5
At4g10120	ATSPS4F, Sucrose-phosphate synthase family protein
At1g44575	NPQ4, PSBS, Chlorophyll A-B binding family protein
At1g65450	HXXXD-type acyl-transferase family protein
At2g37450	nodulin MtN21 /EamA-like transporter family protein
At4g30140	CDEF1, GDSL-like Lipase/Acylhydrolase superfamily protein
At3g29030	ATEXP5, ATEXPA5, ATHEXP ALPHA 1.4, EXP5, EXPA5, expansin A5
At3g52360	unknown protein; FUNCTIONS IN: molecular_function unknown; INVOLVED IN: response to karrikin; LOCATED IN: endomembrane system; EXPRESSED IN: 23 plant structures; EXPRESSED DURING: 14 growth stages; BEST Arabidopsis thaliana protein match is: unknown protein (TAIR:AT2G35850.1); Has 34 Blast hits to 34 proteins in 10 species: Archae - 0; Bacteria - 0; Metazoa - 0; Fungi - 0; Plants - 34; Viruses - …
At4g28780	GDSL-like Lipase/Acylhydrolase superfamily protein
At1g03055	unknown protein; BEST Arabidopsis thaliana protein match is: unknown protein (TAIR:AT1G64680.1); Has 143 Blast hits to 143 proteins in 26 species: Archae - 0; Bacteria - 6; Metazoa - 0; Fungi - 0; Plants - 122; Viruses - 0; Other Eukaryotes - 15 (source: NCBI BLink).
At2g30420	ETC2, Homeodomain-like superfamily protein
At5g33370	GDSL-like Lipase/Acylhydrolase superfamily protein
At3g59010	PME61, pectin methylesterase 61
At1g64430	Pentatricopeptide repeat (PPR) superfamily protein
At3g55630	ATDFD, DFD, DHFS-FPGS homolog D
At1g78020	Protein of unknown function (DUF581)
At4g09160	SEC14 cytosolic factor family protein / phosphoglyceride transfer family protein
At1g72970	EDA17, HTH, Glucose-methanol-choline (GMC) oxidoreductase family protein
At5g14210	Leucine-rich repeat protein kinase family protein
At2g27420	Cysteine proteinases superfamily protein
At3g19620	Glycosyl hydrolase family protein
At1g05540	Protein of unknown function (DUF295)
At4g36360	BGAL3, beta-galactosidase 3
At5g46240	KAT1, potassium channel in Arabidopsis thaliana 1
At5g63850	AAP4, amino acid permease 4
At1g34245	EPF2, Putative membrane lipoprotein
At5g42760	Leucine carboxyl methyltransferase
At5g02890	HXXXD-type acyl-transferase family protein
At1g11600	CYP77B1, cytochrome P450, family 77, subfamily B, polypeptide 1
At4g12980	Auxin-responsive family protein
At3g14760	unknown protein; FUNCTIONS IN: molecular_function unknown; INVOLVED IN: biological_process unknown; LOCATED IN: endomembrane system; EXPRESSED IN: 6 plant structures; EXPRESSED DURING: LP.04 four leaves visible, LP.02 two leaves visible; Has 63 Blast hits to 63 proteins in 13 species: Archae - 0; Bacteria - 0; Metazoa - 0; Fungi - 0; Plants - 63; Viruses - 0; Other Eukaryotes - 0 (source: NCBI BL…
At1g56430	ATNAS4, NAS4, nicotianamine synthase 4
At2g27860	AXS1, UDP-D-apiose/UDP-D-xylose synthase 1
At2g21140	ATPRP2, PRP2, proline-rich protein 2
At3g06840	unknown protein; BEST Arabidopsis thaliana protein match is: unknown protein (TAIR:AT5G49170.1); Has 33 Blast hits to 33 proteins in 9 species: Archae - 0; Bacteria - 0; Metazoa - 0; Fungi - 0; Plants - 33; Viruses - 0; Other Eukaryotes - 0 (source: NCBI BLink).
At2g21080	unknown protein; FUNCTIONS IN: molecular_function unknown; INVOLVED IN: biological_process unknown; LOCATED IN: vacuole; EXPRESSED IN: 15 plant structures; EXPRESSED DURING: 9 growth stages; CONTAINS InterPro DOMAIN/s: Protein of unknown function DUF3537 (InterPro:IPR021924); BEST Arabidopsis thaliana protein match is: Protein of unknown function (DUF3537) (TAIR:AT3G20300.1); Has 141 Blast hits t…
At1g01600	CYP86A4, cytochrome P450, family 86, subfamily A, polypeptide 4
At2g15020	unknown protein; BEST Arabidopsis thaliana protein match is: unknown protein (TAIR:AT5G64190.1); Has 72 Blast hits to 72 proteins in 10 species: Archae - 0; Bacteria - 0; Metazoa - 0; Fungi - 0; Plants - 72; Viruses - 0; Other Eukaryotes - 0 (source: NCBI BLink).
At2g42900	Plant basic secretory protein (BSP) family protein
At5g18430	GDSL-like Lipase/Acylhydrolase superfamily protein
At2g23590	ATMES8, MES8, methyl esterase 8
At2g17300	unknown protein; FUNCTIONS IN: molecular_function unknown; INVOLVED IN: biological_process unknown; LOCATED IN: chloroplast; EXPRESSED IN: 20 plant structures; EXPRESSED DURING: 13 growth stages; BEST Arabidopsis thaliana protein match is: unknown protein (TAIR:AT4G35320.1); Has 42 Blast hits to 42 proteins in 10 species: Archae - 0; Bacteria - 0; Metazoa - 0; Fungi - 0; Plants - 42; Viruses - 0;…
At1g11850	unknown protein; FUNCTIONS IN: molecular_function unknown; INVOLVED IN: biological_process unknown; LOCATED IN: endomembrane system; EXPRESSED IN: 19 plant structures; EXPRESSED DURING: 12 growth stages; Has 38777 Blast hits to 8185 proteins in 741 species: Archae - 46; Bacteria - 14846; Metazoa - 13013; Fungi - 1392; Plants - 5894; Viruses - 543; Other Eukaryotes - 3043 (source: NCBI BLink).
At3g23840	HXXXD-type acyl-transferase family protein
At1g12860	ICE2, SCRM2, basic helix-loop-helix (bHLH) DNA-binding superfamily protein
At3g52550	BEST Arabidopsis thaliana protein match is: ovate family protein 18 (TAIR:AT3G52540.1); Has 5496 Blast hits to 1338 proteins in 151 species: Archae - 0; Bacteria - 23; Metazoa - 3754; Fungi - 379; Plants - 301; Viruses - 154; Other Eukaryotes - 885 (source: NCBI BLink).
At2g20875	EPF1, epidermal patterning factor 1
At1g33811	GDSL-like Lipase/Acylhydrolase superfamily protein
At1g31690	Copper amine oxidase family protein
At2g42380	ATBZIP34, BZIP34, Basic-leucine zipper (bZIP) transcription factor family protein
At1g12570	Glucose-methanol-choline (GMC) oxidoreductase family protein
At1g33170	S-adenosyl-L-methionine-dependent methyltransferases superfamily protein
At4g31805	WRKY family transcription factor
At3g21950	S-adenosyl-L-methionine-dependent methyltransferases superfamily protein
At2g04570	GDSL-like Lipase/Acylhydrolase superfamily protein
At1g14700	ATPAP3, PAP3, purple acid phosphatase 3
At1g68600	Aluminium activated malate transporter family protein
At1g13650	BEST Arabidopsis thaliana protein match is: 18S pre-ribosomal assembly protein gar2-related (TAIR:AT2G03810.4); Has 3688 Blast hits to 1629 proteins in 255 species: Archae - 22; Bacteria - 222; Metazoa - 684; Fungi - 292; Plants - 62; Viruses - 14; Other Eukaryotes - 2392 (source: NCBI BLink).
At1g18810	phytochrome kinase substrate-related
At3g27920	ATGL1, ATMYB0, GL1, MYB0, myb domain protein 0
At3g01140	AtMYB106, MYB106, NOK, myb domain protein 106
At2g37380	unknown protein; BEST Arabidopsis thaliana protein match is: unknown protein (TAIR:AT2G39370.1); Has 1284 Blast hits to 422 proteins in 114 species: Archae - 0; Bacteria - 90; Metazoa - 125; Fungi - 151; Plants - 136; Viruses - 0; Other Eukaryotes - 782 (source: NCBI BLink).
At1g69530	AT-EXP1, ATEXP1, ATEXPA1, ATHEXP ALPHA 1.2, EXP1, EXPA1, expansin A1
At5g55960	unknown protein; CONTAINS InterPro DOMAIN/s: Uncharacterised protein family UPF0118 (InterPro:IPR002549); Has 30201 Blast hits to 17322 proteins in 780 species: Archae - 12; Bacteria - 1396; Metazoa - 17338; Fungi - 3422; Plants - 5037; Viruses - 0; Other Eukaryotes - 2996 (source: NCBI BLink).
At3g05180	GDSL-like Lipase/Acylhydrolase superfamily protein
At5g05250	unknown protein; BEST Arabidopsis thaliana protein match is: unknown protein (TAIR:AT3G56360.1); Has 30201 Blast hits to 17322 proteins in 780 species: Archae - 12; Bacteria - 1396; Metazoa - 17338; Fungi - 3422; Plants - 5037; Viruses - 0; Other Eukaryotes - 2996 (source: NCBI BLink).
At2g28305	ATLOG1, LOG1, Putative lysine decarboxylase family protein
At3g46490	2-oxoglutarate (2OG) and Fe(II)-dependent oxygenase superfamily protein
At5g15230	GASA4, GAST1 protein homolog 4
At5g55720	Pectin lyase-like superfamily protein
At1g04110	SDD1, Subtilase family protein
At3g30720	QQS, qua-quine starch
At3g56370	Leucine-rich repeat protein kinase family protein
At3g62060	Pectinacetylesterase family protein
At2g03530	ATUPS2, UPS2, ureide permease 2
At4g33010	AtGLDP1, GLDP1, glycine decarboxylase P-protein 1

## Sheet: bli-1 +clf swn up H3K27me3
H3K27me3 target genes commonly up-regulated in bli-1 and clf swn
At5g14180	MPL1, Myzus persicae-induced lipase 1
At3g28500	60S acidic ribosomal protein family
At1g73120	unknown protein; FUNCTIONS IN: molecular_function unknown; INVOLVED IN: response to oxidative stress; EXPRESSED IN: root, cultured cell; Has 36 Blast hits to 36 proteins in 8 species: Archae - 0; Bacteria - 0; Metazoa - 0; Fungi - 0; Plants - 36; Viruses - 0; Other Eukaryotes - 0 (source: NCBI BLink).
At1g17020	ATSRG1, SRG1, senescence-related gene 1
At1g80160	Lactoylglutathione lyase / glyoxalase I family protein
At5g18840	Major facilitator superfamily protein
At2g38530	cdf3, LP2, LTP2, lipid transfer protein 2
At5g24240	Phosphatidylinositol 3- and 4-kinase ;Ubiquitin family protein
At5g20240	PI, K-box region and MADS-box transcription factor family protein
At2g29350	SAG13, senescence-associated gene 13
At5g56250	HAP8, hapless 8
At3g01970	ATWRKY45, WRKY45, WRKY DNA-binding protein 45
At3g54150	S-adenosyl-L-methionine-dependent methyltransferases superfamily protein
At3g26290	CYP71B26, cytochrome P450, family 71, subfamily B, polypeptide 26
At4g15210	AT-BETA-AMY, ATBETA-AMY, BAM5, BMY1, RAM1, beta-amylase 5
At1g48000	AtMYB112, MYB112, myb domain protein 112
At5g46350	ATWRKY8, WRKY8, WRKY DNA-binding protein 8
At1g53160	SPL4, squamosa promoter binding protein-like 4
At2g45210	SAUR-like auxin-responsive protein family
At5g63580	ATFLS2, FLS2, flavonol synthase 2
At4g18170	ATWRKY28, WRKY28, WRKY DNA-binding protein 28
At3g05630	PDLZ2, PLDP2, PLDZETA2, phospholipase D P2
At1g52890	ANAC019, NAC019, NAC domain containing protein 19
At2g18660	PNP-A, plant natriuretic peptide A
At2g26440	Plant invertase/pectin methylesterase inhibitor superfamily
At5g20230	ATBCB, BCB, BCB, SAG14, blue-copper-binding protein
At3g02310	AGL4, SEP2, K-box region and MADS-box transcription factor family protein
At1g24260	AGL9, SEP3, K-box region and MADS-box transcription factor family protein
At5g07550	ATGRP19, GRP19, glycine-rich protein 19
At5g60910	AGL8, FUL, AGAMOUS-like 8
At5g60250	zinc finger (C3HC4-type RING finger) family protein
At5g17760	P-loop containing nucleoside triphosphate hydrolases superfamily protein
At1g73220	1-Oct, AtOCT1, organic cation/carnitine transporter1
At3g50740	UGT72E1, UDP-glucosyl transferase 72E1
At2g43570	CHI, chitinase, putative
At3g55970	ATJRG21, JRG21, jasmonate-regulated gene 21
At5g59220	HAI1, highly ABA-induced PP2C gene 1

## Sheet: bli-1 +clf swn down H3K27me3
H3K27me3 target genes commonly down-regulated in bli-1 and clf swn
At1g34245	EPF2, Putative membrane lipoprotein
At5g02890	HXXXD-type acyl-transferase family protein
At1g63710	CYP86A7, cytochrome P450, family 86, subfamily A, polypeptide 7
At1g01900	ATSBT1.1, SBTI1.1, subtilase family protein
At1g11600	CYP77B1, cytochrome P450, family 77, subfamily B, polypeptide 1
At5g40330	ATMYB23, ATMYBRTF, MYB23, myb domain protein 23
At4g12980	Auxin-responsive family protein
At2g39250	SNZ, Integrase-type DNA-binding superfamily protein
At1g56430	ATNAS4, NAS4, nicotianamine synthase 4
At3g04290	ATLTL1, LTL1, Li-tolerant lipase 1
At2g21140	ATPRP2, PRP2, proline-rich protein 2
At1g01390	UDP-Glycosyltransferase superfamily protein
At2g15020	unknown protein; BEST Arabidopsis thaliana protein match is: unknown protein (TAIR:AT5G64190.1); Has 72 Blast hits to 72 proteins in 10 species: Archae - 0; Bacteria - 0; Metazoa - 0; Fungi - 0; Plants - 72; Viruses - 0; Other Eukaryotes - 0 (source: NCBI BLink).
At5g18430	GDSL-like Lipase/Acylhydrolase superfamily protein
At3g47380	Plant invertase/pectin methylesterase inhibitor superfamily protein
At2g33850	unknown protein; FUNCTIONS IN: molecular_function unknown; INVOLVED IN: biological_process unknown; LOCATED IN: endomembrane system; EXPRESSED IN: 17 plant structures; EXPRESSED DURING: 9 growth stages; BEST Arabidopsis thaliana protein match is: unknown protein (TAIR:AT1G28400.1); Has 3053 Blast hits to 2119 proteins in 133 species: Archae - 6; Bacteria - 52; Metazoa - 135; Fungi - 96; Plants - …
At2g23590	ATMES8, MES8, methyl esterase 8
At1g25450	CER60, KCS5, 3-ketoacyl-CoA synthase 5
At1g06100	Fatty acid desaturase family protein
At3g23840	HXXXD-type acyl-transferase family protein
At1g11850	unknown protein; FUNCTIONS IN: molecular_function unknown; INVOLVED IN: biological_process unknown; LOCATED IN: endomembrane system; EXPRESSED IN: 19 plant structures; EXPRESSED DURING: 12 growth stages; Has 38777 Blast hits to 8185 proteins in 741 species: Archae - 46; Bacteria - 14846; Metazoa - 13013; Fungi - 1392; Plants - 5894; Viruses - 543; Other Eukaryotes - 3043 (source: NCBI BLink).
At2g38300	myb-like HTH transcriptional regulator family protein
At3g52550	BEST Arabidopsis thaliana protein match is: ovate family protein 18 (TAIR:AT3G52540.1); Has 5496 Blast hits to 1338 proteins in 151 species: Archae - 0; Bacteria - 23; Metazoa - 3754; Fungi - 379; Plants - 301; Viruses - 154; Other Eukaryotes - 885 (source: NCBI BLink).
At1g12860	ICE2, SCRM2, basic helix-loop-helix (bHLH) DNA-binding superfamily protein
At2g20875	EPF1, epidermal patterning factor 1
At1g31690	Copper amine oxidase family protein
At1g33811	GDSL-like Lipase/Acylhydrolase superfamily protein
At4g29030	Putative membrane lipoprotein
At2g42380	ATBZIP34, BZIP34, Basic-leucine zipper (bZIP) transcription factor family protein
At3g01500	ATBCA1, ATSABP3, CA1, SABP3, carbonic anhydrase 1
At1g12570	Glucose-methanol-choline (GMC) oxidoreductase family protein
At1g33170	S-adenosyl-L-methionine-dependent methyltransferases superfamily protein
At3g21950	S-adenosyl-L-methionine-dependent methyltransferases superfamily protein
At1g14700	ATPAP3, PAP3, purple acid phosphatase 3
At1g68600	Aluminium activated malate transporter family protein
At2g04570	GDSL-like Lipase/Acylhydrolase superfamily protein
At1g18810	phytochrome kinase substrate-related
At1g44575	NPQ4, PSBS, Chlorophyll A-B binding family protein
At3g27920	ATGL1, ATMYB0, GL1, MYB0, myb domain protein 0
At1g65450	HXXXD-type acyl-transferase family protein
At2g37450	nodulin MtN21 /EamA-like transporter family protein
At4g30140	CDEF1, GDSL-like Lipase/Acylhydrolase superfamily protein
At4g28780	GDSL-like Lipase/Acylhydrolase superfamily protein
At3g29030	ATEXP5, ATEXPA5, ATHEXP ALPHA 1.4, EXP5, EXPA5, expansin A5
At5g33370	GDSL-like Lipase/Acylhydrolase superfamily protein
At1g69530	AT-EXP1, ATEXP1, ATEXPA1, ATHEXP ALPHA 1.2, EXP1, EXPA1, expansin A1
At3g59010	PME61, pectin methylesterase 61
At5g05250	unknown protein; BEST Arabidopsis thaliana protein match is: unknown protein (TAIR:AT3G56360.1); Has 30201 Blast hits to 17322 proteins in 780 species: Archae - 12; Bacteria - 1396; Metazoa - 17338; Fungi - 3422; Plants - 5037; Viruses - 0; Other Eukaryotes - 2996 (source: NCBI BLink).
At2g28305	ATLOG1, LOG1, Putative lysine decarboxylase family protein
At3g46490	2-oxoglutarate (2OG) and Fe(II)-dependent oxygenase superfamily protein
At5g55720	Pectin lyase-like superfamily protein
At2g27420	Cysteine proteinases superfamily protein
At1g05540	Protein of unknown function (DUF295)
