# Supplementary material for: BLISTER Regulates Polycomb-Target Genes, Represses Stress-Regulated Genes and Promotes Stress Responses in Arabidopsis thaliana
Source: Front Plant Sci. 2017 Sep 11;8:1530. doi: 10.3389/fpls.2017.01530 (PMC5601981; doi:10.3389/fpls.2017.01530)
Supplement: Supplementary file 4 [file DataSheet3.XLSX]

## Sheet: H3K27me3 targets (up)
H3K27me3 target genes up-regulated in bli-1
gene ID	Description
At1g09240	ATNAS3, NAS3, nicotianamine synthase 3
At5g53240	Protein of unknown function (DUF295)
At5g58460	ATCHX25, CHX25, cation/H+ exchanger 25
At5g38710	Methylenetetrahydrofolate reductase family protein
At1g80160	Lactoylglutathione lyase / glyoxalase I family protein
At1g63750	Disease resistance protein (TIR-NBS-LRR class) family
At2g38530	cdf3, LP2, LTP2, lipid transfer protein 2
At3g46090	ZAT7, C2H2 and C2HC zinc fingers superfamily protein
At2g29350	SAG13, senescence-associated gene 13
At5g61740	ATATH14, ATH14, ABC2 homolog 14
At5g56250	HAP8, hapless 8
At3g04530	ATPPCK2, PEPCK2, PPCK2, phosphoenolpyruvate carboxylase kinase 2
At2g31110	TBL40, Plant protein of unknown function (DUF828)
At3g26290	CYP71B26, cytochrome P450, family 71, subfamily B, polypeptide 26
At1g67265	DVL3, RTFL21, ROTUNDIFOLIA like 21
At4g15210	AT-BETA-AMY, ATBETA-AMY, BAM5, BMY1, RAM1, beta-amylase 5
At3g25200	unknown protein; BEST Arabidopsis thaliana protein match is: Protein of unknown function (DUF295) (TAIR:AT5G54320.1); Has 64 Blast hits to 64 proteins in 2 species: Archae - 0; Bacteria - 0; Metazoa - 0; Fungi - 0; Plants - 64; Viruses - 0; Other Eukaryotes - 0 (source: NCBI BLink).
At3g55700	UDP-Glycosyltransferase superfamily protein
At1g48000	AtMYB112, MYB112, myb domain protein 112
At3g14210	ESM1, epithiospecifier modifier 1
At2g45210	SAUR-like auxin-responsive protein family
At1g36180	ACC2, acetyl-CoA carboxylase 2
At3g57260	BG2, BGL2, PR-2, PR2, beta-1,3-glucanase 2
At1g75900	GDSL-like Lipase/Acylhydrolase superfamily protein
At1g24530	Transducin/WD40 repeat-like superfamily protein
At3g02500	unknown protein; BEST Arabidopsis thaliana protein match is: unknown protein (TAIR:AT5G16030.1); Has 49 Blast hits to 49 proteins in 10 species: Archae - 0; Bacteria - 0; Metazoa - 0; Fungi - 0; Plants - 49; Viruses - 0; Other Eukaryotes - 0 (source: NCBI BLink).
At5g63580	ATFLS2, FLS2, flavonol synthase 2
At3g49210	O-acyltransferase (WSD1-like) family protein
At2g18660	PNP-A, plant natriuretic peptide A
At5g48710	Ubiquitin-like superfamily protein
At4g23680	Polyketide cyclase/dehydrase and lipid transport superfamily protein
At3g20470	ATGRP-5, ATGRP5, GRP-5, GRP5, glycine-rich protein 5
At1g27020	unknown protein; BEST Arabidopsis thaliana protein match is: unknown protein (TAIR:AT1G27030.1); Has 514 Blast hits to 514 proteins in 175 species: Archae - 0; Bacteria - 311; Metazoa - 0; Fungi - 0; Plants - 65; Viruses - 0; Other Eukaryotes - 138 (source: NCBI BLink).
At2g26560	PLA IIA, PLA2A, PLP2, PLP2, phospholipase A 2A
At5g05600	2-oxoglutarate (2OG) and Fe(II)-dependent oxygenase superfamily protein
At5g01740	Nuclear transport factor 2 (NTF2) family protein
At5g47120	ATBI-1, ATBI1, BI-1, BI1, BAX inhibitor 1
At3g18610	ATNUC-L2, NUC-L2, PARLL1, nucleolin like 2
At3g02310	AGL4, SEP2, K-box region and MADS-box transcription factor family protein
At1g23110	unknown protein; FUNCTIONS IN: molecular_function unknown; LOCATED IN: chloroplast; BEST Arabidopsis thaliana protein match is: unknown protein (TAIR:AT1G70900.1); Has 59 Blast hits to 59 proteins in 15 species: Archae - 0; Bacteria - 0; Metazoa - 0; Fungi - 0; Plants - 59; Viruses - 0; Other Eukaryotes - 0 (source: NCBI BLink).
At1g60060	Serine/threonine-protein kinase WNK (With No Lysine)-related
At2g34490	CYP710A2, cytochrome P450, family 710, subfamily A, polypeptide 2
At1g24260	AGL9, SEP3, K-box region and MADS-box transcription factor family protein
At5g53870	AtENODL1, ENODL1, early nodulin-like protein 1
At1g23140	Calcium-dependent lipid-binding (CaLB domain) family protein
At5g60910	AGL8, FUL, AGAMOUS-like 8
At5g63090	LOB, Lateral organ boundaries (LOB) domain family protein
At5g58670	ATPLC, ATPLC1, PLC1, PLC1, phospholipase C1
At4g22960	Protein of unknown function (DUF544)
At2g41100	ATCAL4, TCH3, Calcium-binding EF hand family protein
At3g13950	unknown protein; BEST Arabidopsis thaliana protein match is: unknown protein (TAIR:AT4G13266.1); Has 339 Blast hits to 265 proteins in 12 species: Archae - 0; Bacteria - 0; Metazoa - 0; Fungi - 0; Plants - 339; Viruses - 0; Other Eukaryotes - 0 (source: NCBI BLink).
At3g17050	transposable element gene
At2g18193	P-loop containing nucleoside triphosphate hydrolases superfamily protein
At1g73220	1-Oct, AtOCT1, organic cation/carnitine transporter1
At2g43570	CHI, chitinase, putative
At4g12960	Gamma interferon responsive lysosomal thiol (GILT) reductase family protein
At3g58270	Arabidopsis phospholipase-like protein (PEARLI 4) with TRAF-like domain
At1g51890	Leucine-rich repeat protein kinase family protein
At3g28500	60S acidic ribosomal protein family
At1g73120	unknown protein; FUNCTIONS IN: molecular_function unknown; INVOLVED IN: response to oxidative stress; EXPRESSED IN: root, cultured cell; Has 36 Blast hits to 36 proteins in 8 species: Archae - 0; Bacteria - 0; Metazoa - 0; Fungi - 0; Plants - 36; Viruses - 0; Other Eukaryotes - 0 (source: NCBI BLink).
At4g08290	nodulin MtN21 /EamA-like transporter family protein
At5g14180	MPL1, Myzus persicae-induced lipase 1
At3g25180	CYP82G1, cytochrome P450, family 82, subfamily G, polypeptide 1
At1g17020	ATSRG1, SRG1, senescence-related gene 1
At4g27300	S-locus lectin protein kinase family protein
At5g18840	Major facilitator superfamily protein
At1g21910	Integrase-type DNA-binding superfamily protein
At5g20240	PI, K-box region and MADS-box transcription factor family protein
At5g24240	Phosphatidylinositol 3- and 4-kinase ;Ubiquitin family protein
At3g53232	DVL20, RTFL1, ROTUNDIFOLIA like 1
At3g60490	Integrase-type DNA-binding superfamily protein
At5g03120	unknown protein; FUNCTIONS IN: molecular_function unknown; INVOLVED IN: biological_process unknown; LOCATED IN: endomembrane system; EXPRESSED IN: 21 plant structures; EXPRESSED DURING: 13 growth stages; Has 14 Blast hits to 14 proteins in 4 species: Archae - 0; Bacteria - 0; Metazoa - 0; Fungi - 0; Plants - 14; Viruses - 0; Other Eukaryotes - 0 (source: NCBI BLink).
At5g20790	unknown protein; FUNCTIONS IN: molecular_function unknown; INVOLVED IN: biological_process unknown; LOCATED IN: endomembrane system; EXPRESSED IN: 11 plant structures; EXPRESSED DURING: LP.04 four leaves visible, 4 anthesis, petal differentiation and expansion stage; BEST Arabidopsis thaliana protein match is: unknown protein (TAIR:AT3G43110.1); Has 30201 Blast hits to 17322 proteins in 780 speci…
At1g28190	unknown protein; BEST Arabidopsis thaliana protein match is: unknown protein (TAIR:AT5G12340.1); Has 166 Blast hits to 162 proteins in 36 species: Archae - 0; Bacteria - 2; Metazoa - 15; Fungi - 5; Plants - 124; Viruses - 0; Other Eukaryotes - 20 (source: NCBI BLink).
At3g54150	S-adenosyl-L-methionine-dependent methyltransferases superfamily protein
At5g25440	Protein kinase superfamily protein
At1g02770	Protein of unknown function (DUF626)
At5g46350	ATWRKY8, WRKY8, WRKY DNA-binding protein 8
At5g25250	SPFH/Band 7/PHB domain-containing membrane-associated protein family
At1g53160	SPL4, squamosa promoter binding protein-like 4
At1g17960	Threonyl-tRNA synthetase
At4g11910	INVOLVED IN: biological_process unknown; LOCATED IN: chloroplast; BEST Arabidopsis thaliana protein match is: non-yellowing 1 (TAIR:AT4G22920.1); Has 206 Blast hits to 202 proteins in 67 species: Archae - 0; Bacteria - 86; Metazoa - 0; Fungi - 0; Plants - 118; Viruses - 0; Other Eukaryotes - 2 (source: NCBI BLink).
At1g61120	GES, TPS04, TPS4, terpene synthase 04
At1g18830	Transducin/WD40 repeat-like superfamily protein
At1g09080	BIP3, Heat shock protein 70 (Hsp 70) family protein
At4g18170	ATWRKY28, WRKY28, WRKY DNA-binding protein 28
At1g52890	ANAC019, NAC019, NAC domain containing protein 19
At2g48090	unknown protein; FUNCTIONS IN: molecular_function unknown; INVOLVED IN: biological_process unknown; LOCATED IN: chloroplast; EXPRESSED IN: male gametophyte, root, flower, carpel; EXPRESSED DURING: 4 anthesis, petal differentiation and expansion stage; Has 3 Blast hits to 3 proteins in 1 species: Archae - 0; Bacteria - 0; Metazoa - 0; Fungi - 0; Plants - 3; Viruses - 0; Other Eukaryotes - 0 (sourc…
At4g31730	GDU1, glutamine dumper 1
At5g13210	Uncharacterised conserved protein UCP015417, vWA
At4g25110	AtMC2, MC2, metacaspase 2
At4g33220	ATPME44, PME44, pectin methylesterase 44
At5g20230	ATBCB, BCB, BCB, SAG14, blue-copper-binding protein
At2g18190	P-loop containing nucleoside triphosphate hydrolases superfamily protein
At2g26440	Plant invertase/pectin methylesterase inhibitor superfamily
At5g07550	ATGRP19, GRP19, glycine-rich protein 19
At5g64190	unknown protein; BEST Arabidopsis thaliana protein match is: unknown protein (TAIR:AT2G40390.1); Has 1807 Blast hits to 1807 proteins in 277 species: Archae - 0; Bacteria - 0; Metazoa - 736; Fungi - 347; Plants - 385; Viruses - 0; Other Eukaryotes - 339 (source: NCBI BLink).
At4g19370	Protein of unknown function (DUF1218)
At1g21525	pseudogene of unknown protein
At3g59260	pirin, putative
At5g44390	FAD-binding Berberine family protein
At5g60250	zinc finger (C3HC4-type RING finger) family protein
At2g38240	2-oxoglutarate (2OG) and Fe(II)-dependent oxygenase superfamily protein
At1g17380	JAZ5, TIFY11A, jasmonate-zim-domain protein 5
At1g15380	Lactoylglutathione lyase / glyoxalase I family protein
At4g23700	ATCHX17, CHX17, cation/H+ exchanger 17
At1g66090	Disease resistance protein (TIR-NBS class)
At3g50740	UGT72E1, UDP-glucosyl transferase 72E1
At3g55970	ATJRG21, JRG21, jasmonate-regulated gene 21
At5g59220	HAI1, highly ABA-induced PP2C gene 1
At4g21930	Protein of unknown function, DUF584
At2g28120	Major facilitator superfamily protein
At2g38250	Homeodomain-like superfamily protein

## Sheet: H3K27me3 targets (down)
H3K27me3 target genes down-regulated in bli-1
gene ID	Description
At1g19530	unknown protein; FUNCTIONS IN: molecular_function unknown; INVOLVED IN: N-terminal protein myristoylation, anaerobic respiration; LOCATED IN: cellular_component unknown; EXPRESSED IN: leaf apex, inflorescence meristem, hypocotyl, root, flower; EXPRESSED DURING: petal differentiation and expansion stage; Has 47 Blast hits to 47 proteins in 13 species: Archae - 0; Bacteria - 0; Metazoa - 0; Fungi -…
At4g22485	Bifunctional inhibitor/lipid-transfer protein/seed storage 2S albumin superfamily protein
At1g63710	CYP86A7, cytochrome P450, family 86, subfamily A, polypeptide 7
At1g01900	ATSBT1.1, SBTI1.1, subtilase family protein
At5g40330	ATMYB23, ATMYBRTF, MYB23, myb domain protein 23
At2g39250	SNZ, Integrase-type DNA-binding superfamily protein
At3g11600	unknown protein; FUNCTIONS IN: molecular_function unknown; INVOLVED IN: response to karrikin; EXPRESSED IN: 21 plant structures; EXPRESSED DURING: 12 growth stages; BEST Arabidopsis thaliana protein match is: unknown protein (TAIR:AT5G06270.1); Has 171 Blast hits to 171 proteins in 15 species: Archae - 0; Bacteria - 0; Metazoa - 0; Fungi - 0; Plants - 171; Viruses - 0; Other Eukaryotes - 0 (sourc…
At3g04290	ATLTL1, LTL1, Li-tolerant lipase 1
At2g39690	Protein of unknown function, DUF547
At2g38995	O-acyltransferase (WSD1-like) family protein
At2g42840	PDF1, protodermal factor 1
At1g01390	UDP-Glycosyltransferase superfamily protein
At3g21520	AtDMP1, DMP1, DUF679 domain membrane protein 1
At4g29020	glycine-rich protein
At2g26400	ARD, ARD3, ATARD3, acireductone dioxygenase 3
At2g02450	anac034, ANAC035, LOV1, NAC035, NAC domain containing protein 35
At5g53200	TRY, Homeodomain-like superfamily protein
At3g47380	Plant invertase/pectin methylesterase inhibitor superfamily protein
At2g26250	FDH, KCS10, 3-ketoacyl-CoA synthase 10
At2g33850	unknown protein; FUNCTIONS IN: molecular_function unknown; INVOLVED IN: biological_process unknown; LOCATED IN: endomembrane system; EXPRESSED IN: 17 plant structures; EXPRESSED DURING: 9 growth stages; BEST Arabidopsis thaliana protein match is: unknown protein (TAIR:AT1G28400.1); Has 3053 Blast hits to 2119 proteins in 133 species: Archae - 6; Bacteria - 52; Metazoa - 135; Fungi - 96; Plants - …
At2g26040	PYL2, RCAR14, PYR1-like 2
At1g25450	CER60, KCS5, 3-ketoacyl-CoA synthase 5
At1g06100	Fatty acid desaturase family protein
At1g48820	Terpenoid cyclases/Protein prenyltransferases superfamily protein
At2g38300	myb-like HTH transcriptional regulator family protein
At5g11190	SHN3, Integrase-type DNA-binding superfamily protein
At1g09500	NAD(P)-binding Rossmann-fold superfamily protein
At4g16820	PLA-I{beta]2, alpha/beta-Hydrolases superfamily protein
At3g05727	S locus-related glycoprotein 1 (SLR1) binding pollen coat protein family
At4g29030	Putative membrane lipoprotein
At2g14580	ATPRB1, PRB1, basic pathogenesis-related protein 1
At1g43800	Plant stearoyl-acyl-carrier-protein desaturase family protein
At3g61970	NGA2, AP2/B3-like transcriptional factor family protein
At1g45191	BGLU1, Glycosyl hydrolase superfamily protein
At1g65450	HXXXD-type acyl-transferase family protein
At4g30140	CDEF1, GDSL-like Lipase/Acylhydrolase superfamily protein
At3g08770	LTP6, lipid transfer protein 6
At4g28780	GDSL-like Lipase/Acylhydrolase superfamily protein
At3g29030	ATEXP5, ATEXPA5, ATHEXP ALPHA 1.4, EXP5, EXPA5, expansin A5
At2g12462	BEST Arabidopsis thaliana protein match is: Sterile alpha motif (SAM) domain-containing protein (TAIR:AT1G15760.1); Has 35333 Blast hits to 34131 proteins in 2444 species: Archae - 798; Bacteria - 22429; Metazoa - 974; Fungi - 991; Plants - 531; Viruses - 0; Other Eukaryotes - 9610 (source: NCBI BLink).
At3g24460	Serinc-domain containing serine and sphingolipid biosynthesis protein
At5g26000	BGLU38, TGG1, thioglucoside glucohydrolase 1
At5g33370	GDSL-like Lipase/Acylhydrolase superfamily protein
At3g59010	PME61, pectin methylesterase 61
At3g48280	CYP71A25, cytochrome P450, family 71, subfamily A, polypeptide 25
At1g19620	unknown protein; Has 44 Blast hits to 24 proteins in 12 species: Archae - 0; Bacteria - 8; Metazoa - 22; Fungi - 0; Plants - 6; Viruses - 0; Other Eukaryotes - 8 (source: NCBI BLink).
At4g22505	Bifunctional inhibitor/lipid-transfer protein/seed storage 2S albumin superfamily protein
At5g25880	ATNADP-ME3, NADP-ME3, NADP-malic enzyme 3
At1g62225	unknown protein; FUNCTIONS IN: molecular_function unknown; INVOLVED IN: biological_process unknown; LOCATED IN: endomembrane system; BEST Arabidopsis thaliana protein match is: unknown protein (TAIR:AT1G62000.1); Has 41 Blast hits to 41 proteins in 5 species: Archae - 0; Bacteria - 2; Metazoa - 1; Fungi - 2; Plants - 36; Viruses - 0; Other Eukaryotes - 0 (source: NCBI BLink).
At1g19640	JMT, jasmonic acid carboxyl methyltransferase
At1g34580	Major facilitator superfamily protein
At2g27420	Cysteine proteinases superfamily protein
At1g05540	Protein of unknown function (DUF295)
At1g34245	EPF2, Putative membrane lipoprotein
At5g02890	HXXXD-type acyl-transferase family protein
At1g14580	C2H2-like zinc finger protein
At5g15240	Transmembrane amino acid transporter family protein
At1g11600	CYP77B1, cytochrome P450, family 77, subfamily B, polypeptide 1
At5g23940	DCR, EMB3009, PEL3, HXXXD-type acyl-transferase family protein
At1g56430	ATNAS4, NAS4, nicotianamine synthase 4
At1g48470	GLN1;5, glutamine synthetase 1;5
At2g18120	SRS4, SHI-related sequence 4
At5g08070	TCP17, TCP domain protein 17
At3g33004	pseudogene, DNA-directed RNA polymerase beta-chain
At2g21140	ATPRP2, PRP2, proline-rich protein 2
At5g53210	SPCH, basic helix-loop-helix (bHLH) DNA-binding superfamily protein
At2g15020	unknown protein; BEST Arabidopsis thaliana protein match is: unknown protein (TAIR:AT5G64190.1); Has 72 Blast hits to 72 proteins in 10 species: Archae - 0; Bacteria - 0; Metazoa - 0; Fungi - 0; Plants - 72; Viruses - 0; Other Eukaryotes - 0 (source: NCBI BLink).
At5g65070	AGL69, FCL4, MAF4, K-box region and MADS-box transcription factor family protein
At5g18430	GDSL-like Lipase/Acylhydrolase superfamily protein
At3g51750	unknown protein; Has 15 Blast hits to 14 proteins in 5 species: Archae - 0; Bacteria - 0; Metazoa - 0; Fungi - 0; Plants - 15; Viruses - 0; Other Eukaryotes - 0 (source: NCBI BLink).
At2g23590	ATMES8, MES8, methyl esterase 8
At5g39890	Protein of unknown function (DUF1637)
At1g24577	unknown protein; BEST Arabidopsis thaliana protein match is: unknown protein (TAIR:AT1G67910.2); Has 115 Blast hits to 115 proteins in 17 species: Archae - 0; Bacteria - 0; Metazoa - 0; Fungi - 0; Plants - 115; Viruses - 0; Other Eukaryotes - 0 (source: NCBI BLink).
At1g11850	unknown protein; FUNCTIONS IN: molecular_function unknown; INVOLVED IN: biological_process unknown; LOCATED IN: endomembrane system; EXPRESSED IN: 19 plant structures; EXPRESSED DURING: 12 growth stages; Has 38777 Blast hits to 8185 proteins in 741 species: Archae - 46; Bacteria - 14846; Metazoa - 13013; Fungi - 1392; Plants - 5894; Viruses - 543; Other Eukaryotes - 3043 (source: NCBI BLink).
At3g23840	HXXXD-type acyl-transferase family protein
At3g52550	BEST Arabidopsis thaliana protein match is: ovate family protein 18 (TAIR:AT3G52540.1); Has 5496 Blast hits to 1338 proteins in 151 species: Archae - 0; Bacteria - 23; Metazoa - 3754; Fungi - 379; Plants - 301; Viruses - 154; Other Eukaryotes - 885 (source: NCBI BLink).
At1g12860	ICE2, SCRM2, basic helix-loop-helix (bHLH) DNA-binding superfamily protein
At1g31690	Copper amine oxidase family protein
At1g33811	GDSL-like Lipase/Acylhydrolase superfamily protein
At2g20875	EPF1, epidermal patterning factor 1
At2g16850	PIP2;8, PIP3B, plasma membrane intrinsic protein 2;8
At3g58070	GIS, C2H2 and C2HC zinc fingers superfamily protein
At1g33170	S-adenosyl-L-methionine-dependent methyltransferases superfamily protein
At1g12570	Glucose-methanol-choline (GMC) oxidoreductase family protein
At1g02065	SPL8, squamosa promoter binding protein-like 8
At1g14700	ATPAP3, PAP3, purple acid phosphatase 3
At1g06360	Fatty acid desaturase family protein
At1g68600	Aluminium activated malate transporter family protein
At2g04570	GDSL-like Lipase/Acylhydrolase superfamily protein
At3g21950	S-adenosyl-L-methionine-dependent methyltransferases superfamily protein
At4g00480	ATMYC1, myc1, basic helix-loop-helix (bHLH) DNA-binding superfamily protein
At1g18810	phytochrome kinase substrate-related
At3g27920	ATGL1, ATMYB0, GL1, MYB0, myb domain protein 0
At1g12805	nucleotide binding
At1g69530	AT-EXP1, ATEXP1, ATEXPA1, ATHEXP ALPHA 1.2, EXP1, EXPA1, expansin A1
At1g27940	PGP13, P-glycoprotein 13
At3g46490	2-oxoglutarate (2OG) and Fe(II)-dependent oxygenase superfamily protein
At5g55720	Pectin lyase-like superfamily protein
At2g18230	AtPPa2, PPa2, pyrophosphorylase 2
At4g23990	ATCSLG3, CSLG3, cellulose synthase like G3
At4g22513	Bifunctional inhibitor/lipid-transfer protein/seed storage 2S albumin superfamily protein
