# Supplementary material for: BLISTER Regulates Polycomb-Target Genes, Represses Stress-Regulated Genes and Promotes Stress Responses in Arabidopsis thaliana
Source: Front Plant Sci. 2017 Sep 11;8:1530. doi: 10.3389/fpls.2017.01530 (PMC5601981; doi:10.3389/fpls.2017.01530)
Supplement: Supplementary file 5 [file DataSheet4.XLSX]

## Sheet: GO up-regulated genes
GO term analysis using the online resource GOToolbox (http://genome.crg.es/GOToolBox/). A hypergeometric test with Benjamini-Hochberg correction was used for statistical analysis and p-value determination
GO_ID	TERM	NB_IN_REF	FREQ_IN_REF	NB_IN_SET	FREQ_IN_SET	P_VALUE	ENRICHMENT/DEPLETION	GENES_IN_SET
GO:0050896	response to stimulus	4012	0.1133	61	0.299	3.85108e-13	E	AT3G20470,AT5G18170,AT2G02930,AT2G21640,AT3G08970,AT2G23150,AT2G30250,AT5G57560,AT1G13340,AT2G34600,AT1G48000,AT1G04980,AT1G61120,AT2G25000,AT3G44340,AT2G32920,AT2G26560,AT1G52200,AT1G66090,AT2G02810,AT2G31730,AT1G57630,AT3G57260,AT1G73120,AT1G02930,AT1G42990,AT3G46090,AT2G45210,AT4G31800,AT4G30270,AT5G20150,AT1G77510,AT4G04220,AT2G15480,AT2G23290,AT5G46180,AT4G02520,AT5G20230,AT1G56010,AT5G06870…
GO:0006950	response to stress	2270	0.0641	41	0.201	4.09187e-11	E	AT2G21640,AT3G08970,AT2G23150,AT2G30250,AT5G57560,AT1G13340,AT1G48000,AT1G04980,AT1G61120,AT2G25000,AT3G44340,AT2G32920,AT2G26560,AT1G52200,AT1G66090,AT2G02810,AT1G57630,AT3G57260,AT1G73120,AT1G02930,AT1G42990,AT4G31800,AT5G20150,AT1G77510,AT4G04220,AT2G23290,AT5G46180,AT4G02520,AT5G20230,AT5G06870,AT5G59220,AT1G09080,AT1G52890,AT1G63750,AT5G58670,AT2G23680,AT5G47120,AT5G28540,AT3G14210,AT3G05630…
GO:0034976	response to endoplasmic reticulum stress	14	0.0004	6	0.0294	9.74945e-11	E	AT1G04980,AT2G32920,AT2G02810,AT1G42990,AT1G77510,AT5G47120
GO:0042221	response to chemical stimulus	1888	0.0533	36	0.1765	1.76046e-10	E	AT3G20470,AT2G02930,AT2G21640,AT2G23150,AT5G57560,AT1G13340,AT2G34600,AT1G48000,AT1G61120,AT2G25000,AT3G44340,AT1G52200,AT2G02810,AT2G31730,AT1G73120,AT1G02930,AT1G42990,AT3G46090,AT2G45210,AT4G31800,AT4G30270,AT2G23290,AT4G02520,AT5G20230,AT1G56010,AT5G59220,AT3G28210,AT5G58670,AT3G49530,AT4G24120,AT3G05630,AT4G14430,AT1G17380,AT2G37030,AT3G22460,AT2G29460
GO:0005783	endoplasmic reticulum	394	0.0112	13	0.0884	1.14171e-08	E	AT5G07340,AT2G32920,AT2G02810,AT1G42990,AT3G51430,AT1G77510,AT1G27980,AT5G23575,AT4G14420,AT5G47120,AT1G56330,AT5G57655,AT1G72280
GO:0003700	transcription factor activity	1698	0.0425	29	0.1239	1.90598e-07	E	AT1G21910,AT2G30250,AT1G48000,AT5G22290,AT2G25000,AT3G01600,AT3G01970,AT3G61630,AT2G31730,AT3G02310,AT5G64060,AT1G42990,AT3G46090,AT2G38340,AT4G31800,AT5G20240,AT2G23290,AT1G56010,AT4G18170,AT3G60490,AT1G52890,AT5G52170,AT2G38250,AT5G60910,AT5G07100,AT3G49530,AT1G24260,AT5G46350,AT1G53160
GO:0030528	transcription regulator activity	1964	0.0491	29	0.1239	3.19738e-06	E	AT1G21910,AT2G30250,AT1G48000,AT5G22290,AT2G25000,AT3G01600,AT3G01970,AT3G61630,AT2G31730,AT3G02310,AT5G64060,AT1G42990,AT3G46090,AT2G38340,AT4G31800,AT5G20240,AT2G23290,AT1G56010,AT4G18170,AT3G60490,AT1G52890,AT5G52170,AT2G38250,AT5G60910,AT5G07100,AT3G49530,AT1G24260,AT5G46350,AT1G53160
GO:0006984	ER-nuclear signaling pathway	7	0.0002	3	0.0147	6.44582e-06	E	AT2G02810,AT1G42990,AT5G47120
GO:0005788	endoplasmic reticulum lumen	10	0.0003	3	0.0204	8.31236e-06	E	AT3G08970,AT1G09080,AT5G28540
GO:0016860	intramolecular oxidoreductase activity	50	0.0013	5	0.0214	1.07656e-05	E	AT1G04980,AT2G32920,AT1G77510,AT5G57655,AT4G14430
GO:0019748	secondary metabolic process	397	0.0112	11	0.0539	1.77942e-05	E	AT5G63580,AT1G33030,AT2G02930,AT3G50740,AT1G61120,AT1G17020,AT1G02930,AT3G51430,AT4G02520,AT3G14210,AT2G29460
GO:0009505	plant-type cell wall	282	0.008	8	0.0544	2.299e-05	E	AT2G26440,AT3G20470,AT1G04980,AT3G15720,AT4G30270,AT4G33220,AT5G06870,AT3G45970
GO:0004353	glutamate dehydrogenase [NAD(P)+] activity	2	0.0001	2	0.0085	3.41112e-05	E	AT5G18170,AT5G07440
GO:0033554	cellular response to stress	361	0.0102	10	0.049	4.23638e-05	E	AT3G08970,AT1G04980,AT2G32920,AT2G26560,AT2G02810,AT1G42990,AT5G20150,AT1G77510,AT5G47120,AT3G05630
GO:0009266	response to temperature stimulus	368	0.0104	10	0.049	4.94965e-05	E	AT3G08970,AT2G30250,AT5G57560,AT3G57260,AT4G02520,AT1G09080,AT5G58670,AT5G28540,AT3G14210,AT2G41100
GO:0009719	response to endogenous stimulus	899	0.0254	16	0.0784	5.24981e-05	E	AT3G20470,AT5G57560,AT2G34600,AT1G48000,AT1G61120,AT2G31730,AT2G45210,AT4G30270,AT1G56010,AT5G59220,AT3G28210,AT5G58670,AT3G05630,AT4G14430,AT1G17380,AT2G37030
GO:0009646	response to absence of light	14	0.0004	3	0.0147	6.44171e-05	E	AT5G18170,AT5G20230,AT2G41100
GO:0003756	protein disulfide isomerase activity	15	0.0004	3	0.0128	8.40175e-05	E	AT1G04980,AT2G32920,AT1G77510
GO:0016864	intramolecular oxidoreductase activity, transposing S-S bonds	15	0.0004	3	0.0128	8.40175e-05	E	AT1G04980,AT2G32920,AT1G77510
GO:0016862	intramolecular oxidoreductase activity, interconverting keto- and enol-groups	15	0.0004	3	0.0128	8.40175e-05	E	AT1G04980,AT2G32920,AT1G77510
GO:0010200	response to chitin	127	0.0036	6	0.0294	8.89494e-05	E	AT2G34600,AT1G42990,AT3G46090,AT4G31800,AT3G28210,AT3G49530
GO:0009404	toxin metabolic process	47	0.0013	4	0.0196	0.0001495	E	AT2G02930,AT1G02930,AT4G02520,AT2G29460
GO:0009407	toxin catabolic process	47	0.0013	4	0.0196	0.0001495	E	AT2G02930,AT1G02930,AT4G02520,AT2G29460
GO:0006979	response to oxidative stress	272	0.0077	8	0.0392	0.0001625	E	AT2G21640,AT1G13340,AT1G61120,AT3G44340,AT1G52200,AT1G73120,AT1G02930,AT5G20230
GO:0004364	glutathione transferase activity	49	0.0012	4	0.0171	0.0001869	E	AT2G02930,AT1G02930,AT4G02520,AT2G29460
GO:0015165	pyrimidine nucleotide sugar transmembrane transporter activity	4	0.0001	2	0.0085	0.0002023	E	AT1G14360,AT2G02810
GO:0070704	sterol desaturase activity	4	0.0001	2	0.0085	0.0002023	E	AT2G34490,AT3G02590
GO:0016639	oxidoreductase activity, acting on the CH-NH2 group of donors, NAD or NADP as acceptor	4	0.0001	2	0.0085	0.0002023	E	AT5G18170,AT5G07440
GO:0009628	response to abiotic stimulus	1258	0.0355	18	0.0882	0.0002521	E	AT5G18170,AT3G08970,AT2G30250,AT5G57560,AT1G48000,AT3G57260,AT1G02930,AT2G23290,AT5G46180,AT4G02520,AT5G20230,AT5G59220,AT1G09080,AT1G52890,AT5G58670,AT5G28540,AT3G14210,AT2G41100
GO:0051716	cellular response to stimulus	733	0.0207	13	0.0637	0.0002595	E	AT3G08970,AT1G04980,AT2G32920,AT2G26560,AT2G02810,AT1G42990,AT4G30270,AT5G20150,AT1G77510,AT1G56010,AT5G58670,AT5G47120,AT3G05630
GO:0009636	response to toxin	63	0.0018	4	0.0196	0.000456	E	AT2G02930,AT1G02930,AT4G02520,AT2G29460
GO:0030126	COPI vesicle coat	8	0.0002	2	0.0136	0.0004728	E	AT3G15980,AT1G62020
GO:0030137	COPI-coated vesicle	8	0.0002	2	0.0136	0.0004728	E	AT3G15980,AT1G62020
GO:0030663	COPI coated vesicle membrane	8	0.0002	2	0.0136	0.0004728	E	AT3G15980,AT1G62020
GO:0030968	endoplasmic reticulum unfolded protein response	6	0.0002	2	0.0098	0.0004842	E	AT2G02810,AT1G42990
GO:0003677	DNA binding	2695	0.0674	29	0.1239	0.0006041	E	AT1G21910,AT2G30250,AT1G48000,AT5G22290,AT2G25000,AT3G01600,AT3G01970,AT3G61630,AT2G31730,AT3G02310,AT5G64060,AT1G42990,AT3G46090,AT2G38340,AT4G31800,AT5G20240,AT2G23290,AT1G56010,AT4G18170,AT3G60490,AT1G52890,AT5G52170,AT2G38250,AT5G60910,AT5G07100,AT3G49530,AT1G24260,AT5G46350,AT1G53160
GO:0015144	carbohydrate transmembrane transporter activity	121	0.003	5	0.0214	0.0006712	E	AT1G14360,AT2G02810,AT3G20660,AT5G18840,AT1G73220
GO:0006986	response to unfolded protein	7	0.0002	2	0.0098	0.000674	E	AT2G02810,AT1G42990
GO:0034620	cellular response to unfolded protein	7	0.0002	2	0.0098	0.000674	E	AT2G02810,AT1G42990
GO:0009725	response to hormone stimulus	827	0.0234	13	0.0637	0.0007497	E	AT3G20470,AT5G57560,AT1G48000,AT2G31730,AT2G45210,AT4G30270,AT1G56010,AT5G59220,AT3G28210,AT5G58670,AT3G05630,AT4G14430,AT2G37030
GO:0006355	regulation of transcription, DNA-dependent	1166	0.0329	16	0.0784	0.000803	E	AT1G21910,AT2G30250,AT1G48000,AT2G25000,AT3G01970,AT3G61630,AT1G42990,AT2G38340,AT4G31800,AT2G23290,AT4G18170,AT3G60490,AT5G52170,AT5G07100,AT1G24260,AT5G46350
GO:0044248	cellular catabolic process	732	0.0207	12	0.0588	0.0008313	E	AT2G02930,AT3G13672,AT5G38710,AT1G02930,AT1G27980,AT4G02520,AT4G15210,AT5G28540,AT3G14210,AT3G05630,AT4G14430,AT2G29460
GO:0051252	regulation of RNA metabolic process	1173	0.0331	16	0.0784	0.0008508	E	AT1G21910,AT2G30250,AT1G48000,AT2G25000,AT3G01970,AT3G61630,AT1G42990,AT2G38340,AT4G31800,AT2G23290,AT4G18170,AT3G60490,AT5G52170,AT5G07100,AT1G24260,AT5G46350
GO:0010043	response to zinc ion	8	0.0002	2	0.0098	0.0008935	E	AT2G23150,AT3G22460
GO:0009743	response to carbohydrate stimulus	201	0.0057	6	0.0294	0.0009634	E	AT2G34600,AT1G42990,AT3G46090,AT4G31800,AT3G28210,AT3G49530
GO:0010033	response to organic substance	205	0.0058	6	0.0294	0.0010617	E	AT2G34600,AT1G42990,AT3G46090,AT4G31800,AT3G28210,AT3G49530
GO:0006560	proline metabolic process	9	0.0003	2	0.0098	0.0011423	E	AT5G38710,AT5G46180
GO:0016765	transferase activity, transferring alkyl or aryl (other than methyl) groups	137	0.0034	5	0.0214	0.0011502	E	AT2G02930,AT1G02930,AT1G09240,AT4G02520,AT2G29460
GO:0006351	transcription, DNA-dependent	1226	0.0346	16	0.0784	0.0012943	E	AT1G21910,AT2G30250,AT1G48000,AT2G25000,AT3G01970,AT3G61630,AT1G42990,AT2G38340,AT4G31800,AT2G23290,AT4G18170,AT3G60490,AT5G52170,AT5G07100,AT1G24260,AT5G46350
GO:0032774	RNA biosynthetic process	1228	0.0347	16	0.0784	0.0013141	E	AT1G21910,AT2G30250,AT1G48000,AT2G25000,AT3G01970,AT3G61630,AT1G42990,AT2G38340,AT4G31800,AT2G23290,AT4G18170,AT3G60490,AT5G52170,AT5G07100,AT1G24260,AT5G46350
GO:0005618	cell wall	655	0.0186	9	0.0612	0.0013423	E	AT2G26440,AT3G20470,AT5G57560,AT1G04980,AT3G15720,AT4G30270,AT4G33220,AT5G06870,AT3G45970
GO:0030312	external encapsulating structure	659	0.0187	9	0.0612	0.0013958	E	AT2G26440,AT3G20470,AT5G57560,AT1G04980,AT3G15720,AT4G30270,AT4G33220,AT5G06870,AT3G45970
GO:0051789	response to protein stimulus	10	0.0003	2	0.0098	0.0014197	E	AT2G02810,AT1G42990
GO:0005215	transporter activity	1481	0.037	18	0.0769	0.0017113	E	AT2G23150,AT5G54860,AT1G62020,AT1G14360,AT3G44340,AT2G02810,AT3G62150,AT5G61740,AT3G20660,AT5G18840,AT1G73220,AT4G28390,AT1G78920,AT4G23700,AT1G21900,AT4G24120,AT1G29310,AT5G58460
GO:0010410	hemicellulose metabolic process	11	0.0003	2	0.0098	0.0017253	E	AT2G28110,AT5G64570
GO:0045491	xylan metabolic process	11	0.0003	2	0.0098	0.0017253	E	AT2G28110,AT5G64570
GO:0005338	nucleotide-sugar transmembrane transporter activity	11	0.0003	2	0.0085	0.0017804	E	AT1G14360,AT2G02810
GO:0009409	response to cold	242	0.0068	6	0.0294	0.0023585	E	AT2G30250,AT5G57560,AT3G57260,AT4G02520,AT5G58670,AT3G14210
GO:0004462	lactoylglutathione lyase activity	13	0.0003	2	0.0085	0.0024957	E	AT1G80160,AT1G15380
GO:0009607	response to biotic stimulus	640	0.0181	10	0.049	0.0029003	E	AT2G23150,AT2G25000,AT2G02810,AT3G57260,AT1G42990,AT4G31800,AT2G15480,AT4G15210,AT5G47120,AT3G14210
GO:0022804	active transmembrane transporter activity	630	0.0158	10	0.0427	0.0029302	E	AT3G62150,AT5G61740,AT3G20660,AT5G18840,AT1G73220,AT4G28390,AT1G78920,AT4G23700,AT1G29310,AT5G58460
GO:0003824	catalytic activity	12253	0.3065	89	0.3803	0.0029453	E	AT1G51890,AT5G63580,AT2G26440,AT2G34490,AT5G18170,AT1G33030,AT2G02930,AT3G50740,AT3G08970,AT2G28110,AT5G57560,AT4G27480,AT1G80160,AT1G04980,AT1G61120,AT1G17020,AT3G03640,AT5G25930,AT2G32920,AT2G26560,AT5G07440,AT5G47330,AT3G15720,AT2G18193,AT2G18190,AT3G62150,AT3G57260,AT5G38710,AT2G41920,AT1G02930,AT1G64460,AT4G19420,AT3G21280,AT1G10070,AT1G75900,AT3G02590,AT5G25440,AT3G51430,AT5G28080,AT1G13750…
GO:0006519	cellular amino acid and derivative metabolic process	650	0.0184	10	0.049	0.0032059	E	AT5G63580,AT1G33030,AT3G50740,AT1G17020,AT5G38710,AT1G27980,AT1G09240,AT5G46180,AT1G17960,AT3G22460
GO:0010383	cell wall polysaccharide metabolic process	15	0.0004	2	0.0098	0.0032192	E	AT2G28110,AT5G64570
GO:0022857	transmembrane transporter activity	1094	0.0274	14	0.0598	0.003287	E	AT2G23150,AT1G14360,AT2G02810,AT3G62150,AT5G61740,AT3G20660,AT5G18840,AT1G73220,AT4G28390,AT1G78920,AT4G23700,AT1G21900,AT1G29310,AT5G58460
GO:0032502	developmental process	2021	0.0571	21	0.1029	0.0034491	E	AT3G13672,AT3G08970,AT5G22290,AT1G17020,AT3G01600,AT3G61630,AT3G02310,AT5G64060,AT4G30270,AT5G63090,AT3G53232,AT1G56010,AT1G52890,AT5G47120,AT5G60910,AT1G67265,AT3G49530,AT3G05630,AT1G24260,AT2G29350,AT1G53160
GO:0009612	response to mechanical stimulus	16	0.0005	2	0.0098	0.0036581	E	AT5G57560,AT2G41100
GO:0009056	catabolic process	1530	0.0432	17	0.0833	0.0042142	E	AT2G02930,AT3G13672,AT1G66180,AT5G38710,AT1G02930,AT1G27980,AT4G25110,AT4G29330,AT4G02520,AT4G15210,AT2G12480,AT5G28540,AT3G14210,AT3G05630,AT4G14430,AT5G64570,AT2G29460
GO:0016717	oxidoreductase activity, acting on paired donors, with oxidation of a pair of donors resulting in the reduction of molecular oxygen to two molecules of water	18	0.0005	2	0.0085	0.0047549	E	AT2G34490,AT3G02590
GO:0044242	cellular lipid catabolic process	62	0.0018	3	0.0147	0.0050913	E	AT1G27980,AT3G05630,AT4G14430
GO:0008194	UDP-glycosyltransferase activity	200	0.005	5	0.0214	0.0054283	E	AT3G50740,AT2G28110,AT4G27480,AT3G55700,AT2G15480
GO:0048221	rough ER to cis-Golgi vesicle-mediated transport	1	0	1	0.0049	0.0057609	E	AT1G56330
GO:0006515	misfolded or incompletely synthesized protein catabolic process	1	0	1	0.0049	0.0057609	E	AT5G28540
GO:0034605	cellular response to heat	1	0	1	0.0049	0.0057609	E	AT3G08970
GO:0006649	phospholipid transfer to membrane	1	0	1	0.0049	0.0057609	E	AT2G38530
GO:0015690	aluminum ion transport	1	0	1	0.0049	0.0057609	E	AT5G20230
GO:0006983	ER overload response	1	0	1	0.0049	0.0057609	E	AT5G47120
GO:0006868	glutamine transport	1	0	1	0.0049	0.0057609	E	AT4G31730
GO:0010585	glutamine secretion	1	0	1	0.0049	0.0057609	E	AT4G31730
GO:0030433	ER-associated protein catabolic process	1	0	1	0.0049	0.0057609	E	AT5G28540
GO:0009408	response to heat	129	0.0036	4	0.0196	0.005793	E	AT3G08970,AT5G57560,AT1G09080,AT5G28540
GO:0004352	glutamate dehydrogenase activity	1	0	1	0.0043	0.0058529	E	AT5G07440
GO:0015651	quaternary ammonium group transmembrane transporter activity	1	0	1	0.0043	0.0058529	E	AT1G73220
GO:0015226	carnitine transporter activity	1	0	1	0.0043	0.0058529	E	AT1G73220
GO:0005459	UDP-galactose transmembrane transporter activity	1	0	1	0.0043	0.0058529	E	AT2G02810
GO:0004587	ornithine-oxo-acid transaminase activity	1	0	1	0.0043	0.0058529	E	AT5G46180
GO:0005460	UDP-glucose transmembrane transporter activity	1	0	1	0.0043	0.0058529	E	AT2G02810
GO:0080013	(E,E)-geranyllinalool synthase activity	1	0	1	0.0043	0.0058529	E	AT1G61120
GO:0030660	Golgi-associated vesicle membrane	28	0.0008	2	0.0136	0.0058773	E	AT3G15980,AT1G62020
GO:0009733	response to auxin stimulus	303	0.0086	6	0.0294	0.0065191	E	AT5G57560,AT2G45210,AT1G56010,AT3G05630,AT4G14430,AT2G37030
GO:0005626	insoluble fraction	31	0.0009	2	0.0136	0.007141	E	AT4G02520,AT1G56330
GO:0005624	membrane fraction	31	0.0009	2	0.0136	0.007141	E	AT4G02520,AT1G56330
GO:0080134	regulation of response to stress	71	0.002	3	0.0147	0.0073092	E	AT2G25000,AT4G31800,AT5G20150
GO:0016042	lipid catabolic process	74	0.0021	3	0.0147	0.0081493	E	AT1G27980,AT3G05630,AT4G14430
GO:0000300	peripheral to membrane of membrane fraction	2	0.0001	1	0.0068	0.0083148	E	AT1G56330
GO:0006952	defense response	881	0.0249	11	0.0539	0.0083532	E	AT2G23150,AT2G25000,AT2G26560,AT1G66090,AT1G57630,AT3G57260,AT4G31800,AT4G04220,AT5G06870,AT1G63750,AT4G09420
GO:0009642	response to light intensity	77	0.0022	3	0.0147	0.00904	E	AT5G18170,AT5G20230,AT2G41100
GO:0015300	solute:solute antiporter activity	76	0.0019	3	0.0128	0.0091123	E	AT4G28390,AT4G23700,AT5G58460
GO:0000272	polysaccharide catabolic process	26	0.0007	2	0.0098	0.0093561	E	AT4G15210,AT5G64570
GO:0000267	cell fraction	36	0.001	2	0.0136	0.0094772	E	AT4G02520,AT1G56330
GO:0044271	nitrogen compound biosynthetic process	237	0.0067	5	0.0245	0.009716	E	AT5G38710,AT3G51430,AT1G09240,AT5G46180,AT3G22460
GO:0016757	transferase activity, transferring glycosyl groups	540	0.0135	8	0.0342	0.0099755	E	AT3G50740,AT2G28110,AT5G57560,AT4G27480,AT4G30270,AT3G55700,AT2G15480,AT1G60140
GO:0007568	aging	80	0.0023	3	0.0147	0.0099812	E	AT1G17020,AT4G30270,AT2G29350
GO:0009084	glutamine family amino acid biosynthetic process	27	0.0008	2	0.0098	0.0100469	E	AT5G38710,AT5G46180
GO:0008081	phosphoric diester hydrolase activity	79	0.002	3	0.0128	0.0100733	E	AT5G58670,AT3G02040,AT3G05630
GO:0009751	response to salicylic acid stimulus	153	0.0043	4	0.0196	0.0100753	E	AT3G20470,AT1G48000,AT2G25000,AT4G31800
GO:0016758	transferase activity, transferring hexosyl groups	333	0.0083	6	0.0256	0.0104312	E	AT3G50740,AT2G28110,AT5G57560,AT4G27480,AT4G30270,AT2G15480
GO:0005798	Golgi-associated vesicle	38	0.0011	2	0.0136	0.0104883	E	AT3G15980,AT1G62020
GO:0045449	regulation of transcription	2003	0.0566	19	0.0931	0.0109137	E	AT1G21910,AT2G30250,AT1G48000,AT2G25000,AT3G01970,AT3G61630,AT1G42990,AT3G46090,AT2G38340,AT4G31800,AT2G23290,AT4G18170,AT3G60490,AT5G52170,AT2G38250,AT5G07100,AT1G24260,AT5G46350,AT1G53160
GO:0009605	response to external stimulus	343	0.0097	6	0.0294	0.0110034	E	AT5G57560,AT1G61120,AT5G20150,AT5G20230,AT3G05630,AT2G41100
GO:0002697	regulation of immune effector process	2	0.0001	1	0.0049	0.0114558	E	AT4G31800
GO:0048832	specification of organ number	2	0.0001	1	0.0049	0.0114558	E	AT1G24260
GO:0050691	regulation of defense response to virus by host	2	0.0001	1	0.0049	0.0114558	E	AT4G31800
GO:0050688	regulation of defense response to virus	2	0.0001	1	0.0049	0.0114558	E	AT4G31800
GO:0048833	specification of floral organ number	2	0.0001	1	0.0049	0.0114558	E	AT1G24260
GO:0030120	vesicle coat	40	0.0011	2	0.0136	0.0115414	E	AT3G15980,AT1G62020
GO:0000248	C-5 sterol desaturase activity	2	0.0001	1	0.0043	0.0116376	E	AT3G02590
GO:0000249	C-22 sterol desaturase activity	2	0.0001	1	0.0043	0.0116376	E	AT2G34490
GO:0004338	glucan 1,3-beta-glucosidase activity	2	0.0001	1	0.0043	0.0116376	E	AT3G57260
GO:0016798	hydrolase activity, acting on glycosyl bonds	795	0.0199	10	0.0427	0.0118499	E	AT5G57560,AT3G03640,AT3G15720,AT3G57260,AT4G30270,AT4G15210,AT2G43570,AT5G05460,AT2G31865,AT5G64570
GO:0030662	coated vesicle membrane	41	0.0012	2	0.0136	0.0120832	E	AT3G15980,AT1G62020
GO:0006643	membrane lipid metabolic process	30	0.0008	2	0.0098	0.0122392	E	AT1G27980,AT3G05630
GO:0006575	cellular amino acid derivative metabolic process	254	0.0072	5	0.0245	0.01251	E	AT5G63580,AT1G33030,AT3G50740,AT1G17020,AT1G09240
GO:0009698	phenylpropanoid metabolic process	164	0.0046	4	0.0196	0.0125271	E	AT5G63580,AT1G33030,AT3G50740,AT1G17020
GO:0009414	response to water deprivation	164	0.0046	4	0.0196	0.0125271	E	AT1G02930,AT5G59220,AT1G52890,AT5G58670
GO:0032501	multicellular organismal process	1896	0.0535	18	0.0882	0.0125563	E	AT3G13672,AT3G08970,AT5G22290,AT3G01600,AT3G61630,AT3G02310,AT5G64060,AT5G63090,AT3G53232,AT1G56010,AT1G52890,AT5G60910,AT1G67265,AT3G49530,AT3G05630,AT2G41100,AT1G24260,AT1G53160
GO:0030659	cytoplasmic vesicle membrane	42	0.0012	2	0.0136	0.0126351	E	AT3G15980,AT1G62020
GO:0010556	regulation of macromolecule biosynthetic process	2042	0.0577	19	0.0931	0.0126969	E	AT1G21910,AT2G30250,AT1G48000,AT2G25000,AT3G01970,AT3G61630,AT1G42990,AT3G46090,AT2G38340,AT4G31800,AT2G23290,AT4G18170,AT3G60490,AT5G52170,AT2G38250,AT5G07100,AT1G24260,AT5G46350,AT1G53160
GO:0019219	regulation of nucleobase, nucleoside, nucleotide and nucleic acid metabolic process	2042	0.0577	19	0.0931	0.0126969	E	AT1G21910,AT2G30250,AT1G48000,AT2G25000,AT3G01970,AT3G61630,AT1G42990,AT3G46090,AT2G38340,AT4G31800,AT2G23290,AT4G18170,AT3G60490,AT5G52170,AT2G38250,AT5G07100,AT1G24260,AT5G46350,AT1G53160
GO:0012506	vesicle membrane	43	0.0012	2	0.0136	0.0131968	E	AT3G15980,AT1G62020
GO:0031323	regulation of cellular metabolic process	2199	0.0621	20	0.098	0.0132826	E	AT1G21910,AT2G23150,AT2G30250,AT1G48000,AT2G25000,AT3G01970,AT3G61630,AT1G42990,AT3G46090,AT2G38340,AT4G31800,AT2G23290,AT4G18170,AT3G60490,AT5G52170,AT2G38250,AT5G07100,AT1G24260,AT5G46350,AT1G53160
GO:0006807	nitrogen compound metabolic process	585	0.0165	8	0.0392	0.0135559	E	AT5G18170,AT5G38710,AT3G51430,AT1G27980,AT1G09240,AT5G46180,AT1G17960,AT3G22460
GO:0044433	cytoplasmic vesicle part	45	0.0013	2	0.0136	0.0143492	E	AT3G15980,AT1G62020
GO:0031326	regulation of cellular biosynthetic process	2076	0.0586	19	0.0931	0.014402	E	AT1G21910,AT2G30250,AT1G48000,AT2G25000,AT3G01970,AT3G61630,AT1G42990,AT3G46090,AT2G38340,AT4G31800,AT2G23290,AT4G18170,AT3G60490,AT5G52170,AT2G38250,AT5G07100,AT1G24260,AT5G46350,AT1G53160
GO:0009889	regulation of biosynthetic process	2076	0.0586	19	0.0931	0.014402	E	AT1G21910,AT2G30250,AT1G48000,AT2G25000,AT3G01970,AT3G61630,AT1G42990,AT3G46090,AT2G38340,AT4G31800,AT2G23290,AT4G18170,AT3G60490,AT5G52170,AT2G38250,AT5G07100,AT1G24260,AT5G46350,AT1G53160
GO:0050794	regulation of cellular process	3582	0.1012	29	0.1422	0.014505	E	AT1G21910,AT2G23150,AT2G30250,AT1G48000,AT2G25000,AT3G01970,AT3G61630,AT2G02810,AT1G42990,AT3G46090,AT2G38340,AT4G31800,AT4G30270,AT5G20150,AT4G04220,AT2G23290,AT1G56010,AT5G06870,AT4G18170,AT3G60490,AT5G58670,AT5G52170,AT5G47120,AT2G38250,AT3G24982,AT5G07100,AT1G24260,AT5G46350,AT1G53160
GO:0022891	substrate-specific transmembrane transporter activity	827	0.0207	10	0.0427	0.0146674	E	AT2G23150,AT1G14360,AT2G02810,AT3G20660,AT5G18840,AT1G73220,AT4G23700,AT1G21900,AT1G29310,AT5G58460
GO:0005794	Golgi apparatus	239	0.0068	4	0.0272	0.0148041	E	AT2G28110,AT3G15980,AT1G62020,AT1G78920
GO:0016762	xyloglucan:xyloglucosyl transferase activity	33	0.0008	2	0.0085	0.0150364	E	AT5G57560,AT4G30270
GO:0048481	ovule development	34	0.001	2	0.0098	0.015427	E	AT3G02310,AT1G24260
GO:0009415	response to water	178	0.005	4	0.0196	0.0160996	E	AT1G02930,AT5G59220,AT1G52890,AT5G58670
GO:0000139	Golgi membrane	48	0.0014	2	0.0136	0.0161479	E	AT3G15980,AT1G62020
GO:0030135	coated vesicle	49	0.0014	2	0.0136	0.0167657	E	AT3G15980,AT1G62020
GO:0010670	positive regulation of oxygen and reactive oxygen species metabolic process	3	0.0001	1	0.0049	0.0170852	E	AT2G23150
GO:0032106	positive regulation of response to extracellular stimulus	3	0.0001	1	0.0049	0.0170852	E	AT5G20150
GO:0032103	positive regulation of response to external stimulus	3	0.0001	1	0.0049	0.0170852	E	AT5G20150
GO:0032109	positive regulation of response to nutrient levels	3	0.0001	1	0.0049	0.0170852	E	AT5G20150
GO:0045493	xylan catabolic process	3	0.0001	1	0.0049	0.0170852	E	AT5G64570
GO:0080026	response to indolebutyric acid stimulus	3	0.0001	1	0.0049	0.0170852	E	AT4G14430
GO:0080027	response to herbivore	3	0.0001	1	0.0049	0.0170852	E	AT4G15210
GO:0080040	positive regulation of cellular response to phosphate starvation	3	0.0001	1	0.0049	0.0170852	E	AT5G20150
GO:0007275	multicellular organismal development	1835	0.0518	17	0.0833	0.0172504	E	AT3G13672,AT3G08970,AT5G22290,AT3G01600,AT3G61630,AT3G02310,AT5G64060,AT5G63090,AT3G53232,AT1G56010,AT1G52890,AT5G60910,AT1G67265,AT3G49530,AT3G05630,AT1G24260,AT1G53160
GO:0047209	coniferyl-alcohol glucosyltransferase activity	3	0.0001	1	0.0043	0.0173547	E	AT3G50740
GO:0004165	dodecenoyl-CoA delta-isomerase activity	3	0.0001	1	0.0043	0.0173547	E	AT4G14430
GO:0009045	xylose isomerase activity	3	0.0001	1	0.0043	0.0173547	E	AT5G57655
GO:0009678	hydrogen-translocating pyrophosphatase activity	3	0.0001	1	0.0043	0.0173547	E	AT1G78920
GO:0016630	protochlorophyllide reductase activity	3	0.0001	1	0.0043	0.0173547	E	AT5G54190
GO:0004657	proline dehydrogenase activity	3	0.0001	1	0.0043	0.0173547	E	AT5G38710
GO:0015385	sodium:hydrogen antiporter activity	36	0.0009	2	0.0085	0.0176304	E	AT4G23700,AT5G58460
GO:0080090	regulation of primary metabolic process	2139	0.0604	19	0.0931	0.0179375	E	AT1G21910,AT2G30250,AT1G48000,AT2G25000,AT3G01970,AT3G61630,AT1G42990,AT3G46090,AT2G38340,AT4G31800,AT2G23290,AT4G18170,AT3G60490,AT5G52170,AT2G38250,AT5G07100,AT1G24260,AT5G46350,AT1G53160
GO:0016070	RNA metabolic process	1849	0.0522	17	0.0833	0.0181633	E	AT1G21910,AT2G30250,AT1G48000,AT2G25000,AT3G01970,AT3G61630,AT1G42990,AT2G38340,AT4G31800,AT2G23290,AT4G18170,AT3G60490,AT1G17960,AT5G52170,AT5G07100,AT1G24260,AT5G46350
GO:0009737	response to abscisic acid stimulus	283	0.008	5	0.0245	0.0182925	E	AT3G20470,AT1G48000,AT5G59220,AT3G28210,AT5G58670		GRP5 , MYB112, HAI1/SAG113, SAP12/PMZ, PLC1
GO:0048645	organ formation	38	0.0011	2	0.0098	0.0188941	E	AT5G63090,AT1G24260
GO:0006350	transcription	2158	0.0609	19	0.0931	0.0190994	E	AT1G21910,AT2G30250,AT1G48000,AT2G25000,AT3G01970,AT3G61630,AT1G42990,AT3G46090,AT2G38340,AT4G31800,AT2G23290,AT4G18170,AT3G60490,AT5G52170,AT2G38250,AT5G07100,AT1G24260,AT5G46350,AT1G53160
GO:0042398	cellular amino acid derivative biosynthetic process	191	0.0054	4	0.0196	0.019867	E	AT5G63580,AT1G33030,AT1G17020,AT1G09240
GO:0050789	regulation of biological process	3874	0.1094	30	0.1471	0.0201484	E	AT1G21910,AT2G23150,AT2G30250,AT1G48000,AT2G25000,AT3G01970,AT3G61630,AT2G02810,AT1G42990,AT3G46090,AT2G38340,AT4G31800,AT4G30270,AT5G20150,AT4G04220,AT2G23290,AT1G56010,AT5G06870,AT4G18170,AT3G60490,AT5G58670,AT5G52170,AT5G47120,AT2G38250,AT5G60910,AT3G24982,AT5G07100,AT1G24260,AT5G46350,AT1G53160
GO:0016298	lipase activity	189	0.0047	4	0.0171	0.0202052	E	AT2G26560,AT1G75900,AT5G58670,AT3G05630
GO:0016705	oxidoreductase activity, acting on paired donors, with incorporation or reduction of molecular oxygen	190	0.0048	4	0.0171	0.0205204	E	AT5G63580,AT2G34490,AT1G17020,AT3G02590
GO:0065007	biological regulation	4363	0.1232	33	0.1618	0.0206362	E	AT1G21910,AT3G08970,AT2G23150,AT2G30250,AT1G48000,AT2G25000,AT3G01970,AT3G61630,AT2G02810,AT1G42990,AT3G46090,AT2G38340,AT4G31800,AT4G30270,AT5G20150,AT4G04220,AT2G23290,AT1G56010,AT5G06870,AT4G18170,AT3G60490,AT5G58670,AT5G52170,AT5G47120,AT2G38250,AT5G60910,AT3G24982,AT5G07100,AT4G14430,AT1G24260,AT5G46350,AT1G53160,AT3G45970
GO:0010468	regulation of gene expression	2184	0.0617	19	0.0931	0.0207604	E	AT1G21910,AT2G30250,AT1G48000,AT2G25000,AT3G01970,AT3G61630,AT1G42990,AT3G46090,AT2G38340,AT4G31800,AT2G23290,AT4G18170,AT3G60490,AT5G52170,AT2G38250,AT5G07100,AT1G24260,AT5G46350,AT1G53160
GO:0015674	di-, tri-valent inorganic cation transport	41	0.0012	2	0.0098	0.0216632	E	AT2G23150,AT5G20230
GO:0016853	isomerase activity	296	0.0074	5	0.0214	0.0224964	E	AT1G04980,AT2G32920,AT1G77510,AT5G57655,AT4G14430
GO:0016036	cellular response to phosphate starvation	42	0.0012	2	0.0098	0.0226165	E	AT5G20150,AT3G05630
GO:0080024	indolebutyric acid metabolic process	4	0.0001	1	0.0049	0.0226496	E	AT4G14430
GO:0006562	proline catabolic process	4	0.0001	1	0.0049	0.0226496	E	AT5G38710
GO:0010321	regulation of vegetative phase change	4	0.0001	1	0.0049	0.0226496	E	AT1G53160
GO:0032101	regulation of response to external stimulus	4	0.0001	1	0.0049	0.0226496	E	AT5G20150
GO:0015692	lead ion transport	4	0.0001	1	0.0049	0.0226496	E	AT2G23150
GO:0032107	regulation of response to nutrient levels	4	0.0001	1	0.0049	0.0226496	E	AT5G20150
GO:0032104	regulation of response to extracellular stimulus	4	0.0001	1	0.0049	0.0226496	E	AT5G20150
GO:0016023	cytoplasmic membrane-bounded vesicle	58	0.0016	2	0.0136	0.0227056	E	AT3G15980,AT1G62020
GO:0051183	vitamin transporter activity	4	0.0001	1	0.0043	0.0230047	E	AT1G73220
GO:0004649	poly(ADP-ribose) glycohydrolase activity	4	0.0001	1	0.0043	0.0230047	E	AT2G31865
GO:0050113	inositol oxygenase activity	4	0.0001	1	0.0043	0.0230047	E	AT1G14520
GO:0019222	regulation of metabolic process	2371	0.067	20	0.098	0.0231249	E	AT1G21910,AT2G23150,AT2G30250,AT1G48000,AT2G25000,AT3G01970,AT3G61630,AT1G42990,AT3G46090,AT2G38340,AT4G31800,AT2G23290,AT4G18170,AT3G60490,AT5G52170,AT2G38250,AT5G07100,AT1G24260,AT5G46350,AT1G53160
GO:0031988	membrane-bounded vesicle	59	0.0017	2	0.0136	0.0234054	E	AT3G15980,AT1G62020
GO:0022892	substrate-specific transporter activity	1042	0.0261	11	0.047	0.0235685	E	AT2G23150,AT1G14360,AT2G02810,AT3G20660,AT5G18840,AT1G73220,AT4G23700,AT1G21900,AT4G24120,AT1G29310,AT5G58460
GO:0005975	carbohydrate metabolic process	1060	0.0299	11	0.0539	0.0236178	E	AT2G28110,AT4G27480,AT1G80160,AT3G15720,AT4G15210,AT1G13700,AT1G15380,AT3G14210,AT5G57655,AT1G60140,AT5G64570
GO:0034641	cellular nitrogen compound metabolic process	541	0.0153	7	0.0343	0.024413	E	AT5G38710,AT3G51430,AT1G27980,AT1G09240,AT5G46180,AT1G17960,AT3G22460
GO:0031410	cytoplasmic vesicle	61	0.0017	2	0.0136	0.0248271	E	AT3G15980,AT1G62020
GO:0005789	endoplasmic reticulum membrane	61	0.0017	2	0.0136	0.0248271	E	AT2G02810,AT1G42990
GO:0060255	regulation of macromolecule metabolic process	2248	0.0635	19	0.0931	0.0251885	E	AT1G21910,AT2G30250,AT1G48000,AT2G25000,AT3G01970,AT3G61630,AT1G42990,AT3G46090,AT2G38340,AT4G31800,AT2G23290,AT4G18170,AT3G60490,AT5G52170,AT2G38250,AT5G07100,AT1G24260,AT5G46350,AT1G53160
GO:0044432	endoplasmic reticulum part	62	0.0018	2	0.0136	0.0255489	E	AT2G02810,AT1G42990
GO:0031982	vesicle	63	0.0018	2	0.0136	0.0262777	E	AT3G15980,AT1G62020
GO:0042175	nuclear envelope-endoplasmic reticulum network	64	0.0018	2	0.0136	0.0270134	E	AT2G02810,AT1G42990
GO:0005451	monovalent cation:proton antiporter activity	46	0.0012	2	0.0085	0.0273251	E	AT4G23700,AT5G58460
GO:0009309	amine biosynthetic process	214	0.006	4	0.0196	0.0275573	E	AT5G38710,AT1G09240,AT5G46180,AT3G22460
GO:0009652	thigmotropism	5	0.0001	1	0.0049	0.0281497	E	AT2G41100
GO:0030417	nicotianamine metabolic process	5	0.0001	1	0.0049	0.0281497	E	AT1G09240
GO:0010199	organ boundary specification between lateral organs and the meristem	5	0.0001	1	0.0049	0.0281497	E	AT5G63090
GO:0006537	glutamate biosynthetic process	5	0.0001	1	0.0049	0.0281497	E	AT5G38710
GO:0009395	phospholipid catabolic process	5	0.0001	1	0.0049	0.0281497	E	AT3G05630
GO:0006916	anti-apoptosis	5	0.0001	1	0.0049	0.0281497	E	AT5G47120
GO:0030418	nicotianamine biosynthetic process	5	0.0001	1	0.0049	0.0281497	E	AT1G09240
GO:0006561	proline biosynthetic process	5	0.0001	1	0.0049	0.0281497	E	AT5G46180
GO:0016740	transferase activity	3969	0.0993	30	0.1282	0.028186	E	AT1G51890,AT1G33030,AT2G02930,AT3G50740,AT2G28110,AT5G57560,AT4G27480,AT5G25930,AT2G41920,AT1G02930,AT1G64460,AT1G10070,AT1G75900,AT5G25440,AT5G28080,AT3G04530,AT4G30270,AT4G23220,AT4G04220,AT3G55700,AT2G15480,AT1G09240,AT5G46180,AT4G02520,AT3G16030,AT4G27300,AT5G24240,AT5G11410,AT1G60140,AT2G29460
GO:0030410	nicotianamine synthase activity	5	0.0001	1	0.0043	0.0285883	E	AT1G09240
GO:0008810	cellulase activity	5	0.0001	1	0.0043	0.0285883	E	AT3G57260
GO:0031225	anchored to membrane	301	0.0085	4	0.0272	0.0290336	E	AT4G14746,AT3G15720,AT5G53870,AT5G20230
GO:0007389	pattern specification process	125	0.0035	3	0.0147	0.0298564	E	AT5G63090,AT1G56010,AT1G24260
GO:0016846	carbon-sulfur lyase activity	49	0.0012	2	0.0085	0.0305096	E	AT1G80160,AT1G15380
GO:0051649	establishment of localization in cell	574	0.0162	7	0.0343	0.030716	E	AT4G31730,AT1G62020,AT3G61630,AT4G28390,AT1G21900,AT1G56330,AT1G29310
GO:0048440	carpel development	50	0.0014	2	0.0098	0.0307366	E	AT3G02310,AT1G24260
GO:0009699	phenylpropanoid biosynthetic process	128	0.0036	3	0.0147	0.0315313	E	AT5G63580,AT1G33030,AT1G17020
GO:0009064	glutamine family amino acid metabolic process	51	0.0014	2	0.0098	0.0318084	E	AT5G38710,AT5G46180
GO:0048513	organ development	712	0.0201	8	0.0392	0.0321073	E	AT3G61630,AT3G02310,AT5G63090,AT3G53232,AT1G56010,AT1G67265,AT3G05630,AT1G24260
GO:0048731	system development	713	0.0201	8	0.0392	0.0322882	E	AT3G61630,AT3G02310,AT5G63090,AT3G53232,AT1G56010,AT1G67265,AT3G05630,AT1G24260
GO:0015291	secondary active transmembrane transporter activity	332	0.0083	5	0.0214	0.0325408	E	AT3G20660,AT5G18840,AT4G28390,AT4G23700,AT5G58460
GO:0009808	lignin metabolic process	52	0.0015	2	0.0098	0.0328918	E	AT1G33030,AT3G50740
GO:0016787	hydrolase activity	4545	0.1137	33	0.141	0.0330622	E	AT2G26440,AT5G57560,AT3G03640,AT2G26560,AT5G47330,AT3G15720,AT2G18193,AT2G18190,AT3G62150,AT3G57260,AT4G19420,AT3G21280,AT1G75900,AT1G13750,AT5G61740,AT4G30270,AT4G33220,AT1G43910,AT1G78920,AT3G51000,AT5G59220,AT4G15210,AT5G58670,AT2G12480,AT2G43570,AT3G02040,AT5G05460,AT3G14210,AT3G05630,AT2G31865,AT1G60140,AT4G05380,AT5G64570
GO:0000304	response to singlet oxygen	6	0.0002	1	0.0049	0.033586	E	AT1G61120
GO:0042991	transcription factor import into nucleus	6	0.0002	1	0.0049	0.033586	E	AT3G61630
GO:0006435	threonyl-tRNA aminoacylation	6	0.0002	1	0.0049	0.033586	E	AT1G17960
GO:0002831	regulation of response to biotic stimulus	6	0.0002	1	0.0049	0.033586	E	AT4G31800
GO:0015804	neutral amino acid transport	6	0.0002	1	0.0049	0.033586	E	AT4G31730
GO:0051707	response to other organism	590	0.0167	7	0.0343	0.0340381	E	AT2G23150,AT2G25000,AT3G57260,AT4G31800,AT2G15480,AT4G15210,AT3G14210
GO:0004084	branched-chain-amino-acid transaminase activity	6	0.0002	1	0.0043	0.034106	E	AT1G10070
GO:0004301	epoxide hydrolase activity	6	0.0002	1	0.0043	0.034106	E	AT3G51000
GO:0003989	acetyl-CoA carboxylase activity	6	0.0002	1	0.0043	0.034106	E	AT1G36180
GO:0008422	beta-glucosidase activity	6	0.0002	1	0.0043	0.034106	E	AT3G57260
GO:0016803	ether hydrolase activity	6	0.0002	1	0.0043	0.034106	E	AT3G51000
GO:0005471	ATP:ADP antiporter activity	6	0.0002	1	0.0043	0.034106	E	AT4G28390
GO:0016004	phospholipase activator activity	6	0.0002	1	0.0043	0.034106	E	AT1G70490
GO:0060229	lipase activator activity	6	0.0002	1	0.0043	0.034106	E	AT1G70490
GO:0009044	xylan 1,4-beta-xylosidase activity	6	0.0002	1	0.0043	0.034106	E	AT5G64570
GO:0015405	P-P-bond-hydrolysis-driven transmembrane transporter activity	229	0.0057	4	0.0171	0.0347248	E	AT3G62150,AT5G61740,AT1G78920,AT1G29310
GO:0016638	oxidoreductase activity, acting on the CH-NH2 group of donors	53	0.0013	2	0.0085	0.0349266	E	AT5G18170,AT5G07440
GO:0004620	phospholipase activity	53	0.0013	2	0.0085	0.0349266	E	AT5G58670,AT3G05630
GO:0044036	cell wall macromolecule metabolic process	54	0.0015	2	0.0098	0.0350919	E	AT2G28110,AT5G64570
GO:0015399	primary active transmembrane transporter activity	230	0.0058	4	0.0171	0.0351349	E	AT3G62150,AT5G61740,AT1G78920,AT1G29310
GO:0019825	oxygen binding	231	0.0058	4	0.0171	0.0355471	E	AT3G26290,AT2G34490,AT3G26210,AT3G25180
GO:0016829	lyase activity	464	0.0116	6	0.0256	0.0362822	E	AT1G80160,AT1G61120,AT3G51430,AT1G27980,AT1G15380,AT3G22460
GO:0048467	gynoecium development	56	0.0016	2	0.0098	0.0373346	E	AT3G02310,AT1G24260
GO:0015299	solute:hydrogen antiporter activity	56	0.0014	2	0.0085	0.0383561	E	AT4G23700,AT5G58460
GO:0022890	inorganic cation transmembrane transporter activity	238	0.006	4	0.0171	0.0384908	E	AT2G23150,AT1G73220,AT4G23700,AT5G58460
GO:0030149	sphingolipid catabolic process	7	0.0002	1	0.0049	0.038959	E	AT1G27980
GO:0043066	negative regulation of apoptosis	7	0.0002	1	0.0049	0.038959	E	AT5G47120
GO:0019374	galactolipid metabolic process	7	0.0002	1	0.0049	0.038959	E	AT3G05630
GO:0043900	regulation of multi-organism process	7	0.0002	1	0.0049	0.038959	E	AT4G31800
GO:0015865	purine nucleotide transport	7	0.0002	1	0.0049	0.038959	E	AT4G28390
GO:0006828	manganese ion transport	7	0.0002	1	0.0049	0.038959	E	AT2G23150
GO:0019375	galactolipid biosynthetic process	7	0.0002	1	0.0049	0.038959	E	AT3G05630
GO:0051704	multi-organism process	751	0.0212	8	0.0392	0.0395166	E	AT3G08970,AT2G23150,AT2G25000,AT3G57260,AT4G31800,AT2G15480,AT4G15210,AT3G14210
GO:0051641	cellular localization	615	0.0174	7	0.0343	0.0395493	E	AT4G31730,AT1G62020,AT3G61630,AT4G28390,AT1G21900,AT1G56330,AT1G29310
GO:0004829	threonine-tRNA ligase activity	7	0.0002	1	0.0043	0.0395584	E	AT1G17960
GO:0005384	manganese ion transmembrane transporter activity	7	0.0002	1	0.0043	0.0395584	E	AT2G23150
GO:0015101	organic cation transmembrane transporter activity	7	0.0002	1	0.0043	0.0395584	E	AT1G73220
GO:0045431	flavonol synthase activity	7	0.0002	1	0.0043	0.0395584	E	AT5G63580
GO:0016863	intramolecular oxidoreductase activity, transposing C=C bonds	7	0.0002	1	0.0043	0.0395584	E	AT4G14430
GO:0031347	regulation of defense response	58	0.0016	2	0.0098	0.0396175	E	AT2G25000,AT4G31800
GO:0009651	response to salt stress	362	0.0102	5	0.0245	0.0402841	E	AT2G30250,AT1G48000,AT2G23290,AT5G46180,AT5G58670
GO:0030117	membrane coat	81	0.0023	2	0.0136	0.0404675	E	AT3G15980,AT1G62020
GO:0048475	coated membrane	81	0.0023	2	0.0136	0.0404675	E	AT3G15980,AT1G62020
GO:0016788	hydrolase activity, acting on ester bonds	1474	0.0369	13	0.0556	0.0415048	E	AT2G26440,AT2G26560,AT5G47330,AT4G19420,AT1G75900,AT1G13750,AT4G33220,AT5G59220,AT5G58670,AT3G02040,AT3G14210,AT3G05630,AT1G60140
GO:0015491	cation:cation antiporter activity	59	0.0015	2	0.0085	0.0418765	E	AT4G23700,AT5G58460
GO:0042578	phosphoric ester hydrolase activity	489	0.0122	6	0.0256	0.0430841	E	AT1G13750,AT5G59220,AT5G58670,AT3G02040,AT3G05630,AT1G60140
GO:0008324	cation transmembrane transporter activity	490	0.0123	6	0.0256	0.0433664	E	AT2G23150,AT3G20660,AT5G18840,AT1G73220,AT4G23700,AT5G58460
GO:0046466	membrane lipid catabolic process	8	0.0002	1	0.0049	0.0442692	E	AT1G27980
GO:0015691	cadmium ion transport	8	0.0002	1	0.0049	0.0442692	E	AT2G23150
GO:0010417	glucuronoxylan biosynthetic process	8	0.0002	1	0.0049	0.0442692	E	AT2G28110
GO:0070592	cell wall polysaccharide biosynthetic process	8	0.0002	1	0.0049	0.0442692	E	AT2G28110
GO:0009065	glutamine family amino acid catabolic process	8	0.0002	1	0.0049	0.0442692	E	AT5G38710
GO:0006862	nucleotide transport	8	0.0002	1	0.0049	0.0442692	E	AT4G28390
GO:0045492	xylan biosynthetic process	8	0.0002	1	0.0049	0.0442692	E	AT2G28110
GO:0006995	cellular response to nitrogen starvation	8	0.0002	1	0.0049	0.0442692	E	AT3G05630
GO:0010413	glucuronoxylan metabolic process	8	0.0002	1	0.0049	0.0442692	E	AT2G28110
GO:0016885	ligase activity, forming carbon-carbon bonds	8	0.0002	1	0.0043	0.0449461	E	AT1G36180
GO:0016421	CoA carboxylase activity	8	0.0002	1	0.0043	0.0449461	E	AT1G36180
GO:0015020	glucuronosyltransferase activity	8	0.0002	1	0.0043	0.0449461	E	AT2G28110
GO:0004428	inositol or phosphatidylinositol kinase activity	62	0.0016	2	0.0085	0.0454798	E	AT1G64460,AT5G24240
GO:0019953	sexual reproduction	63	0.0018	2	0.0098	0.0454854	E	AT5G07550,AT1G75900
GO:0048583	regulation of response to stimulus	151	0.0043	3	0.0147	0.0455541	E	AT2G25000,AT4G31800,AT5G20150
GO:0010038	response to metal ion	379	0.0107	5	0.0245	0.0460555	E	AT2G23150,AT1G48000,AT2G23290,AT4G24120,AT3G22460
GO:0009308	cellular amine metabolic process	514	0.0145	6	0.0294	0.0479065	E	AT5G38710,AT1G27980,AT1G09240,AT5G46180,AT1G17960,AT3G22460
GO:0009813	flavonoid biosynthetic process	66	0.0019	2	0.0098	0.0491055	E	AT5G63580,AT1G17020
GO:0015298	solute:cation antiporter activity	65	0.0016	2	0.0085	0.0491581	E	AT4G23700,AT5G58460
GO:0080135	regulation of cellular response to stress	9	0.0003	1	0.0049	0.0495173	E	AT5G20150
GO:0010039	response to iron ion	9	0.0003	1	0.0049	0.0495173	E	AT4G24120
GO:0008152	metabolic process	12357	0.349	66	0.3235	0.0444898	D	AT5G63580,AT1G21910,AT5G18170,AT1G33030,AT2G02930,AT3G13672,AT3G50740,AT3G08970,AT2G23150,AT2G30250,AT2G28110,AT4G27480,AT1G80160,AT1G48000,AT1G66180,AT1G61120,AT1G17020,AT2G25000,AT2G26560,AT3G01970,AT3G61630,AT3G15720,AT5G38710,AT1G02930,AT1G42990,AT3G46090,AT2G38340,AT3G02590,AT4G31800,AT3G51430,AT5G28080,AT3G04530,AT1G27980,AT4G25110,AT3G28500,AT4G29330,AT2G23290,AT1G09240,AT5G54190,AT5G46180…
GO:0016043	cellular component organization	1078	0.0304	2	0.0098	0.0369528	D	AT5G57560,AT3G45970
GO:0004674	protein serine/threonine kinase activity	827	0.0207	1	0.0043	0.0368194	D	AT3G04530
GO:0005623	cell	19486	0.5534	74	0.5034	0.0313431	D	AT1G21910,AT2G26440,AT3G20470,AT4G31730,AT5G18170,AT1G33030,AT2G02930,AT3G13672,AT2G21640,AT3G08970,AT2G23150,AT2G30250,AT2G28110,AT5G57560,AT5G07550,AT5G07340,AT4G27480,AT4G14746,AT1G04980,AT1G61120,AT2G25000,AT3G15980,AT5G54860,AT1G62020,AT2G32920,AT2G38530,AT2G26560,AT5G07440,AT3G61630,AT3G15720,AT2G02810,AT5G53870,AT1G52827,AT1G02930,AT1G42990,AT1G10070,AT2G38340,AT5G25440,AT4G31800,AT3G51430…
GO:0044464	cell part	19486	0.5534	74	0.5034	0.0313431	D	AT1G21910,AT2G26440,AT3G20470,AT4G31730,AT5G18170,AT1G33030,AT2G02930,AT3G13672,AT2G21640,AT3G08970,AT2G23150,AT2G30250,AT2G28110,AT5G57560,AT5G07550,AT5G07340,AT4G27480,AT4G14746,AT1G04980,AT1G61120,AT2G25000,AT3G15980,AT5G54860,AT1G62020,AT2G32920,AT2G38530,AT2G26560,AT5G07440,AT3G61630,AT3G15720,AT2G02810,AT5G53870,AT1G52827,AT1G02930,AT1G42990,AT1G10070,AT2G38340,AT5G25440,AT4G31800,AT3G51430…
GO:0004672	protein kinase activity	1144	0.0286	2	0.0085	0.0262822	D	AT5G28080,AT3G04530
GO:0032991	macromolecular complex	2262	0.0642	4	0.0272	0.0237861	D	AT3G15980,AT1G62020,AT3G28500,AT1G24530
GO:0043232	intracellular non-membrane-bounded organelle	1291	0.0367	1	0.0068	0.0229064	D	AT3G28500
GO:0043228	non-membrane-bounded organelle	1291	0.0367	1	0.0068	0.0229064	D	AT3G28500
GO:0032553	ribonucleotide binding	2285	0.0572	7	0.0299	0.0217134	D	AT2G18193,AT2G18190,AT1G43910,AT1G70490,AT5G17760,AT1G09180,AT1G56330
GO:0032555	purine ribonucleotide binding	2285	0.0572	7	0.0299	0.0217134	D	AT2G18193,AT2G18190,AT1G43910,AT1G70490,AT5G17760,AT1G09180,AT1G56330
GO:0006468	protein amino acid phosphorylation	1257	0.0355	2	0.0098	0.0174265	D	AT5G28080,AT3G04530
GO:0017076	purine nucleotide binding	2404	0.0601	7	0.0299	0.0150872	D	AT2G18193,AT2G18190,AT1G43910,AT1G70490,AT5G17760,AT1G09180,AT1G56330
GO:0005515	protein binding	3888	0.0972	14	0.0598	0.0128176	D	AT2G24600,AT3G02310,AT1G65040,AT4G31000,AT4G04220,AT4G14365,AT1G70490,AT5G06870,AT3G59260,AT3G24982,AT1G21900,AT1G24260,AT1G29310,AT3G26500
GO:0000166	nucleotide binding	2951	0.0738	9	0.0385	0.0102623	D	AT1G18830,AT2G18193,AT2G18190,AT1G43910,AT1G70490,AT5G17760,AT1G09180,AT1G24530,AT1G56330
GO:0016773	phosphotransferase activity, alcohol group as acceptor	1361	0.034	2	0.0085	0.0101002	D	AT5G28080,AT3G04530
GO:0016310	phosphorylation	1400	0.0395	2	0.0098	0.0092398	D	AT5G28080,AT3G04530
GO:0043283	biopolymer metabolic process	8000	0.2259	34	0.1667	0.0082335	D	AT1G21910,AT3G13672,AT3G08970,AT2G30250,AT2G28110,AT1G48000,AT1G66180,AT2G25000,AT3G01970,AT3G61630,AT1G42990,AT3G46090,AT2G38340,AT4G31800,AT5G28080,AT3G04530,AT4G25110,AT3G28500,AT4G29330,AT2G23290,AT4G18170,AT1G09080,AT3G60490,AT4G15210,AT1G17960,AT2G12480,AT5G52170,AT2G38250,AT5G07100,AT5G28540,AT1G24260,AT5G46350,AT1G53160,AT5G64570
GO:0043170	macromolecule metabolic process	8246	0.2329	35	0.1716	0.0073382	D	AT1G21910,AT3G13672,AT3G08970,AT2G30250,AT2G28110,AT1G48000,AT1G66180,AT2G25000,AT3G01970,AT3G61630,AT1G42990,AT3G46090,AT2G38340,AT4G31800,AT5G28080,AT3G04530,AT4G25110,AT3G28500,AT4G29330,AT2G23290,AT4G18170,AT1G09080,AT3G60490,AT4G15210,AT1G17960,AT2G12480,AT5G52170,AT2G38250,AT5G07100,AT5G28540,AT3G14210,AT1G24260,AT5G46350,AT1G53160,AT5G64570
GO:0005524	ATP binding	1935	0.0484	4	0.0171	0.0073038	D	AT2G18193,AT2G18190,AT1G43910,AT5G17760
GO:0044260	cellular macromolecule metabolic process	7308	0.2064	30	0.1471	0.0072312	D	AT1G21910,AT3G13672,AT3G08970,AT2G30250,AT2G28110,AT1G48000,AT2G25000,AT3G01970,AT3G61630,AT1G42990,AT3G46090,AT2G38340,AT4G31800,AT5G28080,AT3G04530,AT3G28500,AT2G23290,AT4G18170,AT1G09080,AT3G60490,AT4G15210,AT1G17960,AT5G52170,AT2G38250,AT5G07100,AT5G28540,AT3G14210,AT1G24260,AT5G46350,AT1G53160
GO:0032559	adenyl ribonucleotide binding	1943	0.0486	4	0.0171	0.0070738	D	AT2G18193,AT2G18190,AT1G43910,AT5G17760
GO:0034960	cellular biopolymer metabolic process	7197	0.2032	29	0.1422	0.0060906	D	AT1G21910,AT3G13672,AT3G08970,AT2G30250,AT2G28110,AT1G48000,AT2G25000,AT3G01970,AT3G61630,AT1G42990,AT3G46090,AT2G38340,AT4G31800,AT5G28080,AT3G04530,AT3G28500,AT2G23290,AT4G18170,AT1G09080,AT3G60490,AT4G15210,AT1G17960,AT5G52170,AT2G38250,AT5G07100,AT5G28540,AT1G24260,AT5G46350,AT1G53160
GO:0006796	phosphate metabolic process	1492	0.0421	2	0.0098	0.0060622	D	AT5G28080,AT3G04530
GO:0006793	phosphorus metabolic process	1494	0.0422	2	0.0098	0.0060063	D	AT5G28080,AT3G04530
GO:0008270	zinc ion binding	1780	0.0445	3	0.0128	0.0049425	D	AT1G65040,AT3G46090,AT4G14365
GO:0030554	adenyl nucleotide binding	2057	0.0515	4	0.0171	0.0044468	D	AT2G18193,AT2G18190,AT1G43910,AT5G17760
GO:0043687	post-translational protein modification	1559	0.044	2	0.0098	0.0044343	D	AT5G28080,AT3G04530
GO:0006412	translation	1655	0.0467	2	0.0098	0.002811	D	AT3G28500,AT1G17960
GO:0046914	transition metal ion binding	2447	0.0612	5	0.0214	0.0024721	D	AT5G53870,AT1G65040,AT3G46090,AT4G14365,AT5G20230
GO:0006464	protein modification process	1807	0.051	2	0.0098	0.0013431	D	AT5G28080,AT3G04530
GO:0005488	binding	14064	0.3518	62	0.265	0.0010109	D	AT1G21910,AT3G26290,AT2G34490,AT2G30250,AT5G07550,AT1G48000,AT5G22290,AT2G25000,AT3G01600,AT3G18610,AT2G24600,AT1G18830,AT3G01970,AT3G61630,AT2G18193,AT3G26210,AT2G18190,AT2G31730,AT5G53870,AT3G02310,AT1G65040,AT4G31000,AT5G64060,AT1G42990,AT3G46090,AT3G15356,AT2G38340,AT4G31800,AT1G43910,AT5G20240,AT4G04220,AT4G14365,AT4G28390,AT1G70490,AT2G23290,AT5G20230,AT5G17760,AT1G56010,AT5G06870,AT3G16030…
GO:0046872	metal ion binding	3026	0.0757	6	0.0256	0.0006317	D	AT5G53870,AT1G65040,AT3G46090,AT4G14365,AT5G20230,AT2G41100
GO:0043412	biopolymer modification	1962	0.0554	2	0.0098	0.0006206	D	AT5G28080,AT3G04530
GO:0043167	ion binding	3194	0.0799	6	0.0256	0.0003082	D	AT5G53870,AT1G65040,AT3G46090,AT4G14365,AT5G20230,AT2G41100
GO:0043169	cation binding	3194	0.0799	6	0.0256	0.0003082	D	AT5G53870,AT1G65040,AT3G46090,AT4G14365,AT5G20230,AT2G41100
GO:0019538	protein metabolic process	4850	0.137	12	0.0588	0.0001723	D	AT3G13672,AT3G08970,AT1G66180,AT5G28080,AT3G04530,AT4G25110,AT3G28500,AT4G29330,AT1G09080,AT1G17960,AT2G12480,AT5G28540
GO:0009536	plastid	3968	0.1127	4	0.0272	0.0001107	D	AT1G61120,AT1G10070,AT4G28390,AT5G54190
GO:0012505	endomembrane system	4452	0.1264	5	0.034	7.77784e-05	D	AT3G15980,AT1G62020,AT2G02810,AT1G42990,AT5G47120
GO:0044267	cellular protein metabolic process	4077	0.1151	8	0.0392	7.49612e-05	D	AT3G13672,AT3G08970,AT5G28080,AT3G04530,AT3G28500,AT1G09080,AT1G17960,AT5G28540
GO:0009507	chloroplast	3775	0.1072	2	0.0136	8.66713e-06	D	AT1G10070,AT5G54190

## Sheet: GO down-regulated genes
GO_ID	TERM	NB_IN_REF	FREQ_IN_REF	NB_IN_SET	FREQ_IN_SET	P_VALUE	ENRICHMENT/DEPLETION	GENES_IN_SET
GO:0003700	transcription factor activity	1698	0.0425	26	0.1275	4.57473e-07	E	AT3G06160,AT2G42380,AT5G65070,AT3G21150,AT5G08070,AT3G03450,AT4G00480,AT3G61970,AT5G53210,AT3G01140,AT2G38300,AT3G10040,AT1G12860,AT5G53200,AT1G14440,AT3G58070,AT2G02450,AT2G22200,AT2G39250,AT1G14580,AT3G27920,AT5G67180,AT2G30420,AT5G11190,AT4G31805,AT5G40330
GO:0004091	carboxylesterase activity	448	0.0112	12	0.0588	3.19583e-06	E	AT3G05180,AT4G30140,AT1G33811,AT2G04570,AT5G18430,AT5G33370,AT3G48460,AT3G62060,AT3G04290,AT4G28780,AT4G16820,AT3G59010
GO:0030528	transcription regulator activity	1964	0.0491	26	0.1275	5.95326e-06	E	AT3G06160,AT2G42380,AT5G65070,AT3G21150,AT5G08070,AT3G03450,AT4G00480,AT3G61970,AT5G53210,AT3G01140,AT2G38300,AT3G10040,AT1G12860,AT5G53200,AT1G14440,AT3G58070,AT2G02450,AT2G22200,AT2G39250,AT1G14580,AT3G27920,AT5G67180,AT2G30420,AT5G11190,AT4G31805,AT5G40330
GO:0010374	stomatal complex development	26	0.0007	4	0.0237	6.75368e-06	E	AT5G53210,AT1G12860,AT1G04110,AT1G80080
GO:0032501	multicellular organismal process	1896	0.0535	24	0.142	8.52741e-06	E	AT5G65070,AT5G08070,AT3G03450,AT2G26250,AT1G02065,AT3G61970,AT5G53210,AT2G20875,AT2G28000,AT4G12980,AT1G12860,AT5G23940,AT5G53200,AT1G72970,AT3G58070,AT1G04110,AT2G02450,AT1G12480,AT2G39250,AT1G80080,AT3G27920,AT1G25450,AT5G67180,AT5G40330
GO:0007275	multicellular organismal development	1835	0.0518	23	0.1361	1.52915e-05	E	AT5G65070,AT5G08070,AT3G03450,AT2G26250,AT1G02065,AT3G61970,AT5G53210,AT2G20875,AT2G28000,AT4G12980,AT1G12860,AT5G23940,AT5G53200,AT1G72970,AT3G58070,AT1G04110,AT2G02450,AT2G39250,AT1G80080,AT3G27920,AT1G25450,AT5G67180,AT5G40330
GO:0006631	fatty acid metabolic process	233	0.0066	8	0.0473	1.55255e-05	E	AT2G26250,AT1G63710,ATCG00500,AT1G72970,AT1G01600,AT1G43800,AT1G25450,AT1G19640
GO:0010016	shoot morphogenesis	174	0.0049	7	0.0414	1.95771e-05	E	AT5G08070,AT5G53200,AT3G58070,AT1G04110,AT1G80080,AT3G27920,AT5G40330
GO:0009740	gibberellic acid mediated signaling	35	0.001	4	0.0237	2.26792e-05	E	AT3G03450,AT1G74670,AT5G15230,AT3G27920
GO:0010476	gibberellin-mediated signaling	35	0.001	4	0.0237	2.26792e-05	E	AT3G03450,AT1G74670,AT5G15230,AT3G27920
GO:0032502	developmental process	2021	0.0571	24	0.142	2.31428e-05	E	AT5G65070,AT5G08070,AT3G03450,AT2G26250,AT1G02065,AT3G61970,AT5G53210,AT2G20875,AT2G28000,AT4G12980,AT1G12860,AT5G23940,AT5G53200,AT1G72970,AT3G58070,AT1G04110,AT2G02450,AT2G39250,AT1G69530,AT1G80080,AT3G27920,AT1G25450,AT5G67180,AT5G40330
GO:0009739	response to gibberellin stimulus	145	0.0041	6	0.0355	6.60639e-05	E	AT3G03450,AT1G74670,AT3G58070,AT5G15230,AT1G69530,AT3G27920
GO:0048629	trichome patterning	3	0.0001	2	0.0118	6.76083e-05	E	AT3G27920,AT5G40330
GO:0048367	shoot development	311	0.0088	8	0.0473	0.0001127	E	AT5G08070,AT3G61970,AT5G53200,AT3G58070,AT1G04110,AT1G80080,AT3G27920,AT5G40330
GO:0022621	shoot system development	314	0.0089	8	0.0473	0.0001202	E	AT5G08070,AT3G61970,AT5G53200,AT3G58070,AT1G04110,AT1G80080,AT3G27920,AT5G40330
GO:0045168	cell-cell signaling involved in cell fate specification	4	0.0001	2	0.0118	0.0001346	E	AT3G27920,AT5G40330
GO:0016830	carbon-carbon lyase activity	160	0.004	6	0.0294	0.0001615	E	AT1G12570,AT2G42600,AT2G47590,AT2G27860,AT1G72970,AT4G33070
GO:0019825	oxygen binding	231	0.0058	7	0.0343	0.00017	E	AT3G48280,AT1G63710,AT1G11600,AT2G46660,AT1G01600,AT3G10570,AT4G12310
GO:0009653	anatomical structure morphogenesis	442	0.0125	9	0.0533	0.0002352	E	AT5G08070,AT2G26250,AT5G53200,AT3G58070,AT1G04110,AT1G69530,AT1G80080,AT3G27920,AT5G40330
GO:0035315	hair cell differentiation	67	0.0019	4	0.0237	0.0002858	E	AT5G53200,AT3G58070,AT3G27920,AT5G40330
GO:0010026	trichome differentiation	67	0.0019	4	0.0237	0.0002858	E	AT5G53200,AT3G58070,AT3G27920,AT5G40330
GO:0032787	monocarboxylic acid metabolic process	363	0.0103	8	0.0473	0.0003098	E	AT2G26250,AT1G63710,ATCG00500,AT1G72970,AT1G01600,AT1G43800,AT1G25450,AT1G19640
GO:0048869	cellular developmental process	367	0.0104	8	0.0473	0.0003322	E	AT5G08070,AT2G26250,AT1G02065,AT1G12860,AT5G53200,AT3G58070,AT3G27920,AT5G40330
GO:0010091	trichome branching	29	0.0008	3	0.0178	0.0003453	E	AT5G53200,AT3G58070,AT5G40330
GO:0003677	DNA binding	2695	0.0674	27	0.1324	0.0003457	E	AT3G06160,AT2G42380,AT5G65070,AT3G21150,AT5G08070,AT3G03450,AT4G00480,AT1G02065,AT3G61970,AT5G53210,AT3G01140,AT2G38300,AT3G10040,AT1G12860,AT5G53200,AT1G14440,AT3G58070,AT2G02450,AT2G22200,AT2G39250,AT1G14580,AT3G27920,AT5G67180,AT2G30420,AT5G11190,AT4G31805,AT5G40330
GO:0009965	leaf morphogenesis	128	0.0036	5	0.0296	0.0003484	E	AT5G08070,AT5G53200,AT3G58070,AT3G27920,AT5G40330
GO:0048366	leaf development	201	0.0057	6	0.0355	0.0003724	E	AT5G08070,AT3G61970,AT5G53200,AT3G58070,AT3G27920,AT5G40330
GO:0007167	enzyme linked receptor protein signaling pathway	130	0.0037	5	0.0296	0.0003734	E	AT1G60630,AT3G56370,AT5G51560,AT3G03770,AT5G14210
GO:0007169	transmembrane receptor protein tyrosine kinase signaling pathway	130	0.0037	5	0.0296	0.0003734	E	AT1G60630,AT3G56370,AT5G51560,AT3G03770,AT5G14210
GO:0008393	fatty acid (omega-1)-hydroxylase activity	6	0.0002	2	0.0098	0.0003808	E	AT1G63710,AT1G01600
GO:0048729	tissue morphogenesis	142	0.004	5	0.0296	0.0005527	E	AT2G26250,AT5G53200,AT3G58070,AT3G27920,AT5G40330
GO:0048730	epidermis morphogenesis	142	0.004	5	0.0296	0.0005527	E	AT2G26250,AT5G53200,AT3G58070,AT3G27920,AT5G40330
GO:0009913	epidermal cell differentiation	142	0.004	5	0.0296	0.0005527	E	AT2G26250,AT5G53200,AT3G58070,AT3G27920,AT5G40330
GO:0008544	epidermis development	144	0.0041	5	0.0296	0.0005879	E	AT2G26250,AT5G53200,AT3G58070,AT3G27920,AT5G40330
GO:0007398	ectoderm development	144	0.0041	5	0.0296	0.0005879	E	AT2G26250,AT5G53200,AT3G58070,AT3G27920,AT5G40330
GO:0048827	phyllome development	221	0.0062	6	0.0355	0.0006037	E	AT5G08070,AT3G61970,AT5G53200,AT3G58070,AT3G27920,AT5G40330
GO:0030154	cell differentiation	311	0.0088	7	0.0414	0.0006398	E	AT5G08070,AT2G26250,AT1G12860,AT5G53200,AT3G58070,AT3G27920,AT5G40330
GO:0065007	biological regulation	4363	0.1232	35	0.2071	0.0006721	E	AT3G06160,AT5G65070,AT3G21150,AT5G08070,AT1G60630,AT3G03450,AT2G27960,AT3G56370,AT5G53210,AT3G01140,AT2G38300,AT3G10040,AT5G51560,AT1G12860,AT5G53200,AT3G03770,AT1G74670,AT3G58070,AT1G04110,AT1G76530,AT1G12480,AT2G22200,AT3G29030,AT2G39250,AT5G15230,AT1G69530,AT1G80080,AT3G27920,AT1G19640,AT5G67180,AT2G30420,AT5G11190,AT5G14210,AT4G31805,AT5G40330
GO:0050794	regulation of cellular process	3582	0.1012	30	0.1775	0.0008432	E	AT3G06160,AT3G21150,AT5G08070,AT1G60630,AT3G03450,AT2G27960,AT3G56370,AT5G53210,AT3G01140,AT2G38300,AT3G10040,AT5G51560,AT1G12860,AT5G53200,AT3G03770,AT1G74670,AT3G58070,AT1G04110,AT2G22200,AT2G39250,AT5G15230,AT1G80080,AT3G27920,AT1G19640,AT5G67180,AT2G30420,AT5G11190,AT5G14210,AT4G31805,AT5G40330
GO:0007166	cell surface receptor linked signal transduction	161	0.0045	5	0.0296	0.0009559	E	AT1G60630,AT3G56370,AT5G51560,AT3G03770,AT5G14210
GO:0007267	cell-cell signaling	42	0.0012	3	0.0178	0.0010206	E	AT1G72970,AT3G27920,AT5G40330
GO:0004022	alcohol dehydrogenase (NAD) activity	10	0.0003	2	0.0098	0.0011196	E	AT1G09500,AT1G77120
GO:0050789	regulation of biological process	3874	0.1094	31	0.1834	0.001358	E	AT3G06160,AT5G65070,AT3G21150,AT5G08070,AT1G60630,AT3G03450,AT2G27960,AT3G56370,AT5G53210,AT3G01140,AT2G38300,AT3G10040,AT5G51560,AT1G12860,AT5G53200,AT3G03770,AT1G74670,AT3G58070,AT1G04110,AT2G22200,AT2G39250,AT5G15230,AT1G80080,AT3G27920,AT1G19640,AT5G67180,AT2G30420,AT5G11190,AT5G14210,AT4G31805,AT5G40330
GO:0010090	trichome morphogenesis	52	0.0015	3	0.0178	0.0018744	E	AT5G53200,AT3G58070,AT5G40330
GO:0009887	organ morphogenesis	282	0.008	6	0.0355	0.0019922	E	AT5G08070,AT2G26250,AT5G53200,AT3G58070,AT3G27920,AT5G40330
GO:0000904	cell morphogenesis involved in differentiation	54	0.0015	3	0.0178	0.002084	E	AT5G53200,AT3G58070,AT5G40330
GO:0016829	lyase activity	464	0.0116	8	0.0392	0.0021061	E	AT1G12570,AT2G42600,AT2G47590,AT5G55720,AT2G27860,AT1G72970,AT4G33070,AT3G01500
GO:0009719	response to endogenous stimulus	899	0.0254	11	0.0651	0.0027473	E	AT3G03450,AT2G14580,AT1G74670,AT3G58070,AT1G12480,AT5G15230,AT1G69530,AT1G80080,AT3G27920,AT1G19640,AT1G20470
GO:0000038	very-long-chain fatty acid metabolic process	18	0.0005	2	0.0118	0.0032119	E	AT2G26250,AT1G25450
GO:0042335	cuticle development	18	0.0005	2	0.0118	0.0032119	E	AT2G26250,AT1G25450
GO:0010103	stomatal complex morphogenesis	18	0.0005	2	0.0118	0.0032119	E	AT1G04110,AT1G80080
GO:0009329	acetate CoA-transferase complex	1	0	1	0.0087	0.0032659	E	ATCG00500
GO:0048856	anatomical structure development	1506	0.0425	15	0.0888	0.0034707	E	AT5G65070,AT5G08070,AT2G26250,AT3G61970,AT5G53210,AT1G12860,AT5G23940,AT5G53200,AT3G58070,AT1G04110,AT1G69530,AT1G80080,AT3G27920,AT1G25450,AT5G40330
GO:0000902	cell morphogenesis	70	0.002	3	0.0178	0.0042655	E	AT5G53200,AT3G58070,AT5G40330
GO:0009725	response to hormone stimulus	827	0.0234	10	0.0592	0.0044236	E	AT3G03450,AT2G14580,AT1G74670,AT3G58070,AT1G12480,AT5G15230,AT1G69530,AT1G80080,AT3G27920,AT1G20470
GO:0010430	fatty acid omega-oxidation	1	0	1	0.0059	0.0047725	E	AT1G72970
GO:0050891	multicellular organismal water homeostasis	1	0	1	0.0059	0.0047725	E	AT1G12480
GO:0010444	guard mother cell differentiation	1	0	1	0.0059	0.0047725	E	AT1G12860
GO:0050878	regulation of body fluid levels	1	0	1	0.0059	0.0047725	E	AT1G12480
GO:0019840	isoprenoid binding	1	0	1	0.0049	0.0051026	E	AT1G44575
GO:0046593	mandelonitrile lyase activity	1	0	1	0.0049	0.0051026	E	AT1G72970
GO:0030795	jasmonate O-methyltransferase activity	1	0	1	0.0049	0.0051026	E	AT1G19640
GO:0051738	xanthophyll binding	1	0	1	0.0049	0.0051026	E	AT1G44575
GO:0048513	organ development	712	0.0201	9	0.0533	0.005113	E	AT5G08070,AT2G26250,AT3G61970,AT5G53200,AT3G58070,AT1G04110,AT1G80080,AT3G27920,AT5G40330
GO:0016788	hydrolase activity, acting on ester bonds	1474	0.0369	15	0.0735	0.0051156	E	AT3G10150,AT3G05180,AT4G30140,AT1G33811,AT2G04570,AT5G18430,AT1G14700,AT2G23590,AT5G33370,AT3G48460,AT3G62060,AT3G04290,AT4G28780,AT4G16820,AT3G59010
GO:0048731	system development	713	0.0201	9	0.0533	0.0051545	E	AT5G08070,AT2G26250,AT3G61970,AT5G53200,AT3G58070,AT1G04110,AT1G80080,AT3G27920,AT5G40330
GO:0019752	carboxylic acid metabolic process	848	0.0239	10	0.0592	0.0051669	E	AT2G26250,AT5G25880,AT1G63710,ATCG00500,AT1G72970,AT1G01600,AT4G33010,AT1G43800,AT1G25450,AT1G19640
GO:0006082	organic acid metabolic process	849	0.024	10	0.0592	0.0052044	E	AT2G26250,AT5G25880,AT1G63710,ATCG00500,AT1G72970,AT1G01600,AT4G33010,AT1G43800,AT1G25450,AT1G19640
GO:0009664	plant-type cell wall organization	76	0.0021	3	0.0178	0.0053254	E	AT2G21140,AT3G29030,AT1G69530
GO:0003824	catalytic activity	12253	0.3065	77	0.3775	0.0055587	E	AT1G60630,AT4G27360,AT3G10150,AT3G05180,AT2G18230,AT1G70580,AT1G01900,AT4G30140,AT2G27960,AT5G02890,AT1G48470,AT1G27940,AT2G26250,AT1G12570,AT1G33811,AT3G56370,AT5G25880,AT2G04570,AT1G63710,AT5G18430,AT4G00490,AT4G10120,AT2G42600,AT1G14700,AT5G51560,AT2G23590,AT2G47590,AT2G27920,AT5G33370,AT5G17310,AT5G23940,AT2G26400,ATCG00500,AT5G50240,AT5G55720,AT2G27860,AT3G03770,AT1G72970,AT1G01600,AT3G55630…
GO:0044255	cellular lipid metabolic process	606	0.0171	8	0.0473	0.0062738	E	AT2G26250,AT1G63710,ATCG00500,AT1G72970,AT1G01600,AT1G43800,AT1G25450,AT1G19640
GO:0009317	acetyl-CoA carboxylase complex	2	0.0001	1	0.0087	0.0065107	E	ATCG00500
GO:0001708	cell fate specification	28	0.0008	2	0.0118	0.0075687	E	AT3G27920,AT5G40330
GO:0045449	regulation of transcription	2003	0.0566	17	0.1006	0.0080621	E	AT3G06160,AT3G21150,AT5G08070,AT5G53210,AT3G01140,AT2G38300,AT3G10040,AT1G12860,AT5G53200,AT3G58070,AT2G22200,AT2G39250,AT5G67180,AT2G30420,AT5G11190,AT4G31805,AT5G40330
GO:0031323	regulation of cellular metabolic process	2199	0.0621	18	0.1065	0.0090186	E	AT3G06160,AT3G21150,AT5G08070,AT3G03450,AT5G53210,AT3G01140,AT2G38300,AT3G10040,AT1G12860,AT5G53200,AT3G58070,AT2G22200,AT2G39250,AT5G67180,AT2G30420,AT5G11190,AT4G31805,AT5G40330
GO:0032989	cellular component morphogenesis	93	0.0026	3	0.0178	0.0090738	E	AT5G53200,AT3G58070,AT5G40330
GO:0010556	regulation of macromolecule biosynthetic process	2042	0.0577	17	0.1006	0.0093778	E	AT3G06160,AT3G21150,AT5G08070,AT5G53210,AT3G01140,AT2G38300,AT3G10040,AT1G12860,AT5G53200,AT3G58070,AT2G22200,AT2G39250,AT5G67180,AT2G30420,AT5G11190,AT4G31805,AT5G40330
GO:0019219	regulation of nucleobase, nucleoside, nucleotide and nucleic acid metabolic process	2042	0.0577	17	0.1006	0.0093778	E	AT3G06160,AT3G21150,AT5G08070,AT5G53210,AT3G01140,AT2G38300,AT3G10040,AT1G12860,AT5G53200,AT3G58070,AT2G22200,AT2G39250,AT5G67180,AT2G30420,AT5G11190,AT4G31805,AT5G40330
GO:0009270	response to humidity	2	0.0001	1	0.0059	0.0094998	E	AT1G12480
GO:0009554	megasporogenesis	2	0.0001	1	0.0059	0.0094998	E	AT1G02065
GO:0010375	stomatal complex patterning	2	0.0001	1	0.0059	0.0094998	E	AT2G20875
GO:0003002	regionalization	95	0.0027	3	0.0178	0.0095878	E	AT2G20875,AT3G27920,AT5G40330
GO:0009503	thylakoid light-harvesting complex	3	0.0001	1	0.0087	0.0097345	E	AT1G44575
GO:0009517	PSII associated light-harvesting complex II	3	0.0001	1	0.0087	0.0097345	E	AT1G44575
GO:0008734	L-aspartate oxidase activity	2	0.0001	1	0.0049	0.0101533	E	AT5G14760
GO:0015922	aspartate oxidase activity	2	0.0001	1	0.0049	0.0101533	E	AT5G14760
GO:0010297	heteroglycan binding	2	0.0001	1	0.0049	0.0101533	E	AT2G26400
GO:0047958	glycine:2-oxoglutarate aminotransferase activity	2	0.0001	1	0.0049	0.0101533	E	AT1G70580
GO:0031409	pigment binding	2	0.0001	1	0.0049	0.0101533	E	AT1G44575
GO:0007154	cell communication	1414	0.0399	13	0.0769	0.0103411	E	AT1G60630,AT3G03450,AT3G56370,AT5G51560,AT3G03770,AT1G72970,AT1G74670,AT5G15230,AT1G80080,AT3G27920,AT1G19640,AT5G14210,AT5G40330
GO:0009889	regulation of biosynthetic process	2076	0.0586	17	0.1006	0.0106426	E	AT3G06160,AT3G21150,AT5G08070,AT5G53210,AT3G01140,AT2G38300,AT3G10040,AT1G12860,AT5G53200,AT3G58070,AT2G22200,AT2G39250,AT5G67180,AT2G30420,AT5G11190,AT4G31805,AT5G40330
GO:0031326	regulation of cellular biosynthetic process	2076	0.0586	17	0.1006	0.0106426	E	AT3G06160,AT3G21150,AT5G08070,AT5G53210,AT3G01140,AT2G38300,AT3G10040,AT1G12860,AT5G53200,AT3G58070,AT2G22200,AT2G39250,AT5G67180,AT2G30420,AT5G11190,AT4G31805,AT5G40330
GO:0045165	cell fate commitment	34	0.001	2	0.0118	0.0109186	E	AT3G27920,AT5G40330
GO:0016832	aldehyde-lyase activity	32	0.0008	2	0.0098	0.0110385	E	AT1G12570,AT1G72970
GO:0004693	cyclin-dependent protein kinase activity	32	0.0008	2	0.0098	0.0110385	E	AT2G27960,AT2G27970
GO:0016831	carboxy-lyase activity	95	0.0024	3	0.0147	0.0113904	E	AT2G42600,AT2G27860,AT4G33070
GO:0009828	plant-type cell wall loosening	35	0.001	2	0.0118	0.0115256	E	AT3G29030,AT1G69530
GO:0009791	post-embryonic development	560	0.0158	7	0.0414	0.0127411	E	AT5G65070,AT3G03450,AT3G61970,AT5G53210,AT1G12860,AT1G04110,AT1G80080
GO:0009897	external side of plasma membrane	4	0.0001	1	0.0087	0.0129372	E	AT1G04110
GO:0009888	tissue development	311	0.0088	5	0.0296	0.0131478	E	AT2G26250,AT5G53200,AT3G58070,AT3G27920,AT5G40330
GO:0080090	regulation of primary metabolic process	2139	0.0604	17	0.1006	0.0132877	E	AT3G06160,AT3G21150,AT5G08070,AT5G53210,AT3G01140,AT2G38300,AT3G10040,AT1G12860,AT5G53200,AT3G58070,AT2G22200,AT2G39250,AT5G67180,AT2G30420,AT5G11190,AT4G31805,AT5G40330
GO:0016705	oxidoreductase activity, acting on paired donors, with incorporation or reduction of molecular oxygen	190	0.0048	4	0.0196	0.0135918	E	AT1G63710,AT1G01600,AT3G46490,AT1G43800
GO:0006350	transcription	2158	0.0609	17	0.1006	0.0141642	E	AT3G06160,AT3G21150,AT5G08070,AT5G53210,AT3G01140,AT2G38300,AT3G10040,AT1G12860,AT5G53200,AT3G58070,AT2G22200,AT2G39250,AT5G67180,AT2G30420,AT5G11190,AT4G31805,AT5G40330
GO:0010037	response to carbon dioxide	3	0.0001	1	0.0059	0.014182	E	AT1G12480
GO:0004326	tetrahydrofolylpolyglutamate synthase activity	3	0.0001	1	0.0049	0.0151526	E	AT3G55630
GO:0003983	UTP:glucose-1-phosphate uridylyltransferase activity	3	0.0001	1	0.0049	0.0151526	E	AT5G17310
GO:0010468	regulation of gene expression	2184	0.0617	17	0.1006	0.0154236	E	AT3G06160,AT3G21150,AT5G08070,AT5G53210,AT3G01140,AT2G38300,AT3G10040,AT1G12860,AT5G53200,AT3G58070,AT2G22200,AT2G39250,AT5G67180,AT2G30420,AT5G11190,AT4G31805,AT5G40330
GO:0009867	jasmonic acid mediated signaling pathway	41	0.0012	2	0.0118	0.0154394	E	AT3G03450,AT1G19640
GO:0019222	regulation of metabolic process	2371	0.067	18	0.1065	0.0160244	E	AT3G06160,AT3G21150,AT5G08070,AT3G03450,AT5G53210,AT3G01140,AT2G38300,AT3G10040,AT1G12860,AT5G53200,AT3G58070,AT2G22200,AT2G39250,AT5G67180,AT2G30420,AT5G11190,AT4G31805,AT5G40330
GO:0006629	lipid metabolic process	903	0.0255	9	0.0533	0.0181049	E	AT2G26250,AT1G63710,ATCG00500,AT1G72970,AT1G01600,AT1G43800,AT1G25450,AT4G16820,AT1G19640
GO:0003746	translation elongation factor activity	42	0.0011	2	0.0098	0.0182143	E	AT5G12110,AT5G13650
GO:0060255	regulation of macromolecule metabolic process	2248	0.0635	17	0.1006	0.0188209	E	AT3G06160,AT3G21150,AT5G08070,AT5G53210,AT3G01140,AT2G38300,AT3G10040,AT1G12860,AT5G53200,AT3G58070,AT2G22200,AT2G39250,AT5G67180,AT2G30420,AT5G11190,AT4G31805,AT5G40330
GO:0009827	plant-type cell wall modification	46	0.0013	2	0.0118	0.0190318	E	AT3G29030,AT1G69530
GO:0007389	pattern specification process	125	0.0035	3	0.0178	0.0191077	E	AT2G20875,AT3G27920,AT5G40330
GO:0005853	eukaryotic translation elongation factor 1 complex	6	0.0002	1	0.0087	0.0192804	E	AT5G12110
GO:0005960	glycine cleavage complex	6	0.0002	1	0.0087	0.0192804	E	AT4G33010
GO:0016787	hydrolase activity	4545	0.1137	31	0.152	0.0198497	E	AT4G27360,AT3G10150,AT3G05180,AT2G18230,AT1G01900,AT4G30140,AT1G27940,AT1G33811,AT2G04570,AT5G18430,AT4G00490,AT1G14700,AT2G23590,AT2G27920,AT5G33370,AT5G26000,AT1G04110,AT1G80280,AT3G48460,AT4G36360,AT1G60590,AT3G62060,AT3G19620,AT2G27420,AT5G08610,AT3G04290,AT4G28780,AT4G16820,AT3G59010,AT5G66460,AT1G55550
GO:0070569	uridylyltransferase activity	4	0.0001	1	0.0049	0.0201009	E	AT5G17310
GO:0004473	malate dehydrogenase (oxaloacetate-decarboxylating) (NADP+) activity	4	0.0001	1	0.0049	0.0201009	E	AT5G25880
GO:0010309	acireductone dioxygenase [iron(II)-requiring] activity	4	0.0001	1	0.0049	0.0201009	E	AT2G26400
GO:0051748	UTP-monosaccharide-1-phosphate uridylyltransferase activity	4	0.0001	1	0.0049	0.0201009	E	AT5G17310
GO:0007165	signal transduction	1249	0.0353	11	0.0651	0.0207107	E	AT1G60630,AT3G03450,AT3G56370,AT5G51560,AT3G03770,AT1G74670,AT5G15230,AT1G80080,AT3G27920,AT1G19640,AT5G14210
GO:0009409	response to cold	242	0.0068	4	0.0237	0.022874	E	AT2G26250,AT1G12860,AT3G01500,AT1G25450
GO:0010196	nonphotochemical quenching	5	0.0001	1	0.0059	0.023413	E	AT1G44575
GO:0009435	NAD biosynthetic process	5	0.0001	1	0.0059	0.023413	E	AT5G14760
GO:0009266	response to temperature stimulus	368	0.0104	5	0.0296	0.0234663	E	AT2G26250,AT1G12860,AT3G01500,AT1G25450,AT5G67180
GO:0019137	thioglucosidase activity	5	0.0001	1	0.0049	0.0249985	E	AT5G26000
GO:0004021	L-alanine:2-oxoglutarate aminotransferase activity	5	0.0001	1	0.0049	0.0249985	E	AT1G70580
GO:0047635	alanine-oxo-acid transaminase activity	5	0.0001	1	0.0049	0.0249985	E	AT1G70580
GO:0048581	negative regulation of post-embryonic development	54	0.0015	2	0.0118	0.0253357	E	AT5G65070,AT3G03450
GO:0032870	cellular response to hormone stimulus	258	0.0073	4	0.0237	0.0274504	E	AT3G03450,AT1G74670,AT5G15230,AT3G27920
GO:0009755	hormone-mediated signaling	258	0.0073	4	0.0237	0.0274504	E	AT3G03450,AT1G74670,AT5G15230,AT3G27920
GO:0016638	oxidoreductase activity, acting on the CH-NH2 group of donors	53	0.0013	2	0.0098	0.0275697	E	AT5G14760,AT4G33010
GO:0019674	NAD metabolic process	6	0.0002	1	0.0059	0.0279623	E	AT5G14760
GO:0030104	water homeostasis	6	0.0002	1	0.0059	0.0279623	E	AT1G12480
GO:0048564	photosystem I assembly	6	0.0002	1	0.0059	0.0279623	E	ATCG00520
GO:0019464	glycine decarboxylation via glycine cleavage system	6	0.0002	1	0.0059	0.0279623	E	AT4G33010
GO:0010440	stomatal lineage progression	6	0.0002	1	0.0059	0.0279623	E	AT1G12860
GO:0003993	acid phosphatase activity	54	0.0014	2	0.0098	0.0284853	E	AT3G10150,AT1G14700
GO:0009611	response to wounding	149	0.0042	3	0.0178	0.0290116	E	AT2G27395,AT4G10270,AT1G19640
GO:0004737	pyruvate decarboxylase activity	6	0.0002	1	0.0049	0.0298459	E	AT4G33070
GO:0015172	acidic amino acid transmembrane transporter activity	6	0.0002	1	0.0049	0.0298459	E	AT5G63850
GO:0009922	fatty acid elongase activity	6	0.0002	1	0.0049	0.0298459	E	AT1G25450
GO:0003989	acetyl-CoA carboxylase activity	6	0.0002	1	0.0049	0.0298459	E	ATCG00500
GO:0004470	malic enzyme activity	6	0.0002	1	0.0049	0.0298459	E	AT5G25880
GO:0016652	oxidoreductase activity, acting on NADH or NADPH, NAD or NADP as acceptor	6	0.0002	1	0.0049	0.0298459	E	AT5G25880
GO:0015171	amino acid transmembrane transporter activity	58	0.0015	2	0.0098	0.0322435	E	AT5G63850,AT5G15240
GO:0032880	regulation of protein localization	7	0.0002	1	0.0059	0.0324678	E	AT3G27920
GO:0006633	fatty acid biosynthetic process	157	0.0044	3	0.0178	0.0327164	E	ATCG00500,AT1G43800,AT1G19640
GO:0009753	response to jasmonic acid stimulus	161	0.0045	3	0.0178	0.0346381	E	AT3G03450,AT2G14580,AT1G19640
GO:0004719	protein-L-isoaspartate (D-aspartate) O-methyltransferase activity	7	0.0002	1	0.0049	0.0346433	E	AT5G50240
GO:0003913	DNA photolyase activity	7	0.0002	1	0.0049	0.0346433	E	AT2G47590
GO:0048040	UDP-glucuronate decarboxylase activity	7	0.0002	1	0.0049	0.0346433	E	AT2G27860
GO:0008429	phosphatidylethanolamine binding	7	0.0002	1	0.0049	0.0346433	E	AT5G62040
GO:0008356	asymmetric cell division	8	0.0002	1	0.0059	0.03693	E	AT1G80080
GO:0051555	flavonol biosynthetic process	8	0.0002	1	0.0059	0.03693	E	AT1G30530
GO:0045962	positive regulation of development, heterochronic	8	0.0002	1	0.0059	0.03693	E	AT5G08070
GO:0051554	flavonol metabolic process	8	0.0002	1	0.0059	0.03693	E	AT1G30530
GO:0048468	cell development	167	0.0047	3	0.0178	0.0376026	E	AT5G53200,AT3G58070,AT5G40330
GO:0016616	oxidoreductase activity, acting on the CH-OH group of donors, NAD or NADP as acceptor	158	0.004	3	0.0147	0.0385963	E	AT5G25880,AT1G09500,AT1G77120
GO:0007047	cell wall organization	169	0.0048	3	0.0178	0.0386119	E	AT2G21140,AT3G29030,AT1G69530
GO:0006865	amino acid transport	69	0.0019	2	0.0118	0.0386877	E	AT5G63850,AT5G15240
GO:0004427	inorganic diphosphatase activity	8	0.0002	1	0.0049	0.0393913	E	AT2G18230
GO:0016421	CoA carboxylase activity	8	0.0002	1	0.0049	0.0393913	E	ATCG00500
GO:0045551	cinnamyl-alcohol dehydrogenase activity	8	0.0002	1	0.0049	0.0393913	E	AT1G09500
GO:0016885	ligase activity, forming carbon-carbon bonds	8	0.0002	1	0.0049	0.0393913	E	ATCG00500
GO:0015837	amine transport	70	0.002	2	0.0118	0.0396374	E	AT5G63850,AT5G15240
GO:0009628	response to abiotic stimulus	1258	0.0355	10	0.0592	0.0405235	E	AT3G03450,AT2G26250,AT1G12860,AT3G01500,AT1G44575,AT1G12480,AT1G69530,AT1G25450,AT5G67180,AT1G77120
GO:0009986	cell surface	13	0.0004	1	0.0087	0.0408364	E	AT1G04110
GO:0010187	negative regulation of seed germination	9	0.0003	1	0.0059	0.0413491	E	AT3G03450
GO:0051241	negative regulation of multicellular organismal process	9	0.0003	1	0.0059	0.0413491	E	AT3G03450
GO:0009750	response to fructose stimulus	9	0.0003	1	0.0059	0.0413491	E	AT1G74670
GO:0009938	negative regulation of gibberellic acid mediated signaling	9	0.0003	1	0.0059	0.0413491	E	AT3G03450
GO:0009226	nucleotide-sugar biosynthetic process	9	0.0003	1	0.0059	0.0413491	E	AT2G27860
GO:0005342	organic acid transmembrane transporter activity	68	0.0017	2	0.0098	0.0422367	E	AT5G63850,AT5G15240
GO:0046943	carboxylic acid transmembrane transporter activity	68	0.0017	2	0.0098	0.0422367	E	AT5G63850,AT5G15240
GO:0004356	glutamate-ammonia ligase activity	9	0.0002	1	0.0049	0.0440902	E	AT1G48470
GO:0015175	neutral amino acid transmembrane transporter activity	9	0.0002	1	0.0049	0.0440902	E	AT5G63850
GO:0016642	oxidoreductase activity, acting on the CH-NH2 group of donors, disulfide as acceptor	9	0.0002	1	0.0049	0.0440902	E	AT4G33010
GO:0004375	glycine dehydrogenase (decarboxylating) activity	9	0.0002	1	0.0049	0.0440902	E	AT4G33010
GO:0003676	nucleic acid binding	5063	0.1266	31	0.152	0.044287	E	AT3G06160,AT2G42380,AT5G65070,AT3G21150,AT5G08070,AT3G03450,AT4G00480,AT1G02065,AT3G61970,AT5G53210,AT2G05160,AT3G01140,AT5G12110,AT2G38300,AT3G10040,AT1G12860,AT5G53200,AT3G63450,AT1G14440,AT3G58070,AT2G02450,AT2G22200,AT2G39250,AT1G14580,AT3G27920,AT5G67180,AT2G30420,AT5G11190,AT5G13650,AT4G31805,AT5G40330
GO:0046942	carboxylic acid transport	76	0.0021	2	0.0118	0.0454662	E	AT5G63850,AT5G15240
GO:0015849	organic acid transport	76	0.0021	2	0.0118	0.0454662	E	AT5G63850,AT5G15240
GO:0019363	pyridine nucleotide biosynthetic process	10	0.0003	1	0.0059	0.0457255	E	AT5G14760
GO:0006949	syncytium formation	10	0.0003	1	0.0059	0.0457255	E	AT1G69530
GO:0031012	extracellular matrix	15	0.0004	1	0.0087	0.0468142	E	AT1G01900
GO:0005275	amine transmembrane transporter activity	73	0.0018	2	0.0098	0.0475054	E	AT5G63850,AT5G15240
GO:0045229	external encapsulating structure organization	187	0.0053	3	0.0178	0.0481302	E	AT2G21140,AT3G29030,AT1G69530
GO:0008964	phosphoenolpyruvate carboxylase activity	10	0.0003	1	0.0049	0.0487403	E	AT2G42600
GO:0016211	ammonia ligase activity	10	0.0003	1	0.0049	0.0487403	E	AT1G48470
GO:0016880	acid-ammonia (or amide) ligase activity	10	0.0003	1	0.0049	0.0487403	E	AT1G48470
GO:0005576	extracellular region	469	0.0133	4	0.0348	0.0489996	E	AT1G01900,AT2G14580,AT1G72970,AT2G42840
GO:0016020	membrane	5785	0.1643	14	0.1217	0.0497797	D	AT2G18230,AT5G46240,AT2G16850,AT4G12980,AT3G52230,AT3G24460,AT5G63850,AT1G34580,AT1G04110,AT1G44575,AT1G12480,AT1G80080,AT5G15240,AT1G21460
GO:0030554	adenyl nucleotide binding	2057	0.0515	6	0.0294	0.0492984	D	AT1G60630,AT3G56370,AT5G51560,AT3G03770,AT1G72970,AT5G14210
GO:0043283	biopolymer metabolic process	8000	0.2259	33	0.1953	0.0482694	D	AT3G06160,AT3G21150,AT5G08070,AT1G60630,AT1G01900,AT2G27960,AT3G56370,AT5G53210,AT2G28000,AT3G01140,AT5G12110,AT2G38300,AT3G10040,AT3G30720,AT5G51560,AT1G12860,AT2G47590,AT2G27920,AT5G50240,AT5G53200,AT3G03770,AT3G58070,AT1G04110,AT4G23990,AT2G22200,AT2G39250,AT2G27420,AT5G67180,AT2G30420,AT5G11190,AT5G14210,AT4G31805,AT5G40330
GO:0043170	macromolecule metabolic process	8246	0.2329	34	0.2012	0.046722	D	AT3G06160,AT3G21150,AT5G08070,AT1G60630,AT1G01900,AT2G27960,AT3G56370,AT5G53210,AT2G28000,AT3G01140,AT5G12110,AT2G38300,AT3G10040,AT3G30720,AT5G51560,AT1G12860,AT2G47590,AT2G27920,AT5G50240,AT5G53200,AT3G03770,AT5G26000,AT3G58070,AT1G04110,AT4G23990,AT2G22200,AT2G39250,AT2G27420,AT5G67180,AT2G30420,AT5G11190,AT5G14210,AT4G31805,AT5G40330
GO:0044260	cellular macromolecule metabolic process	7308	0.2064	29	0.1716	0.0422156	D	AT3G06160,AT3G21150,AT5G08070,AT1G60630,AT2G27960,AT3G56370,AT5G53210,AT2G28000,AT3G01140,AT5G12110,AT2G38300,AT3G10040,AT3G30720,AT5G51560,AT1G12860,AT2G47590,AT5G50240,AT5G53200,AT3G03770,AT5G26000,AT3G58070,AT2G22200,AT2G39250,AT5G67180,AT2G30420,AT5G11190,AT5G14210,AT4G31805,AT5G40330
GO:0005886	plasma membrane	2228	0.0633	3	0.0261	0.0412316	D	AT5G46240,AT1G04110,AT1G12480
GO:0005524	ATP binding	1935	0.0484	5	0.0245	0.038194	D	AT1G60630,AT3G56370,AT5G51560,AT3G03770,AT5G14210
GO:0044446	intracellular organelle part	3005	0.0853	5	0.0435	0.0379247	D	AT4G27360,AT3G52230,AT3G01500,AT1G44575,AT2G39250
GO:0034960	cellular biopolymer metabolic process	7197	0.2032	28	0.1657	0.0378993	D	AT3G06160,AT3G21150,AT5G08070,AT1G60630,AT2G27960,AT3G56370,AT5G53210,AT2G28000,AT3G01140,AT5G12110,AT2G38300,AT3G10040,AT3G30720,AT5G51560,AT1G12860,AT2G47590,AT5G50240,AT5G53200,AT3G03770,AT3G58070,AT2G22200,AT2G39250,AT5G67180,AT2G30420,AT5G11190,AT5G14210,AT4G31805,AT5G40330
GO:0044422	organelle part	3006	0.0854	5	0.0435	0.0378581	D	AT4G27360,AT3G52230,AT3G01500,AT1G44575,AT2G39250
GO:0032559	adenyl ribonucleotide binding	1943	0.0486	5	0.0245	0.0373887	D	AT1G60630,AT3G56370,AT5G51560,AT3G03770,AT5G14210
GO:0017076	purine nucleotide binding	2404	0.0601	7	0.0343	0.0367932	D	AT1G60630,AT3G56370,AT5G51560,AT3G03770,AT1G72970,AT5G14210,AT5G13650
GO:0009507	chloroplast	3775	0.1072	7	0.0609	0.034107	D	AT4G00490,AT2G28000,AT3G52230,AT3G01500,ATCG00520,AT5G14760,AT1G44575
GO:0046914	transition metal ion binding	2447	0.0612	7	0.0343	0.0332286	D	AT3G21150,AT1G33480,AT1G49230,AT3G58070,AT3G01500,AT1G14580,AT1G31690
GO:0000166	nucleotide binding	2951	0.0738	9	0.0441	0.0292706	D	AT1G60630,AT5G46240,AT3G56370,AT1G12805,AT5G51560,AT3G03770,AT1G72970,AT5G14210,AT5G13650
GO:0032555	purine ribonucleotide binding	2285	0.0572	6	0.0294	0.0279999	D	AT1G60630,AT3G56370,AT5G51560,AT3G03770,AT5G14210,AT5G13650
GO:0032553	ribonucleotide binding	2285	0.0572	6	0.0294	0.0279999	D	AT1G60630,AT3G56370,AT5G51560,AT3G03770,AT5G14210,AT5G13650
GO:0009536	plastid	3968	0.1127	7	0.0609	0.0248432	D	AT4G00490,AT2G28000,AT3G52230,AT3G01500,ATCG00520,AT5G14760,AT1G44575
GO:0003723	RNA binding	1395	0.0349	2	0.0098	0.0191405	D	AT2G05160,AT3G63450
GO:0005488	binding	14064	0.3518	61	0.299	0.016916	D	AT3G06160,AT2G42380,AT5G65070,AT3G21150,AT5G08070,AT1G60630,AT3G03450,AT3G49900,AT5G46240,AT2G27960,AT3G48280,AT3G08770,AT4G00480,AT3G56370,AT1G02065,AT3G61970,AT5G53210,AT1G63710,AT5G62040,AT2G05160,AT1G33480,AT3G01140,AT5G12110,AT2G38300,AT3G10040,AT1G11600,AT3G52290,AT1G12805,AT5G51560,AT1G12860,AT2G26400,AT2G46660,AT1G49230,AT2G27860,AT5G53200,AT3G03770,AT3G63450,AT1G72970,AT1G01600,AT3G10570…
GO:0046872	metal ion binding	3026	0.0757	8	0.0392	0.0138082	D	AT3G21150,AT1G33480,AT2G26400,AT1G49230,AT3G58070,AT3G01500,AT1G14580,AT1G31690
GO:0043169	cation binding	3194	0.0799	8	0.0392	0.0086933	D	AT3G21150,AT1G33480,AT2G26400,AT1G49230,AT3G58070,AT3G01500,AT1G14580,AT1G31690
GO:0043167	ion binding	3194	0.0799	8	0.0392	0.0086933	D	AT3G21150,AT1G33480,AT2G26400,AT1G49230,AT3G58070,AT3G01500,AT1G14580,AT1G31690
GO:0005515	protein binding	3888	0.0972	10	0.049	0.0049303	D	AT3G49900,AT2G27960,AT1G33480,AT3G52290,AT1G49230,ATCG00520,AT3G04140,AT1G80080,AT3G27920,AT5G40330
GO:0019538	protein metabolic process	4850	0.137	12	0.071	0.0029561	D	AT1G60630,AT1G01900,AT3G56370,AT2G28000,AT5G12110,AT5G51560,AT2G27920,AT5G50240,AT3G03770,AT1G04110,AT2G27420,AT5G14210
GO:0005623	cell	19486	0.5534	50	0.4348	0.0028822	D	AT2G42380,AT4G27360,AT3G03450,AT2G18230,AT1G70580,AT5G46240,AT2G26250,AT1G02065,AT5G53210,AT2G16850,AT4G00490,AT2G28000,AT5G12110,AT4G12980,AT2G42600,AT3G52230,AT5G52420,AT3G30720,AT3G24460,ATCG00500,AT2G21140,AT2G27860,AT5G63850,AT3G10570,AT3G55630,AT1G34580,AT1G04110,AT3G01500,ATCG00520,AT5G14760,AT1G44575,AT4G33010,AT1G12480,AT2G22200,AT2G39250,AT1G69530,AT1G80080,AT3G27920,AT5G15240,AT1G25450…
GO:0044464	cell part	19486	0.5534	50	0.4348	0.0028822	D	AT2G42380,AT4G27360,AT3G03450,AT2G18230,AT1G70580,AT5G46240,AT2G26250,AT1G02065,AT5G53210,AT2G16850,AT4G00490,AT2G28000,AT5G12110,AT4G12980,AT2G42600,AT3G52230,AT5G52420,AT3G30720,AT3G24460,ATCG00500,AT2G21140,AT2G27860,AT5G63850,AT3G10570,AT3G55630,AT1G34580,AT1G04110,AT3G01500,ATCG00520,AT5G14760,AT1G44575,AT4G33010,AT1G12480,AT2G22200,AT2G39250,AT1G69530,AT1G80080,AT3G27920,AT5G15240,AT1G25450…
GO:0006412	translation	1655	0.0467	1	0.0059	0.0025055	D	AT5G12110
GO:0044267	cellular protein metabolic process	4077	0.1151	8	0.0473	0.0011858	D	AT1G60630,AT3G56370,AT2G28000,AT5G12110,AT5G51560,AT5G50240,AT3G03770,AT5G14210
