# Supplementary material for: BLISTER Regulates Polycomb-Target Genes, Represses Stress-Regulated Genes and Promotes Stress Responses in Arabidopsis thaliana
Source: Front Plant Sci. 2017 Sep 11;8:1530. doi: 10.3389/fpls.2017.01530 (PMC5601981; doi:10.3389/fpls.2017.01530)
Supplement: Supplementary file 6 [file DataSheet5.XLSX]

## Sheet: ABA-resp. genes up in bli-1
ABA-responsive genes up-regulated in bli-1
Gene ID	Description
At4g08290	nodulin MtN21 /EamA-like transporter family protein
At3g01600	anac044, NAC044, NAC domain containing protein 44
At5g22290	anac089, NAC089, NAC domain containing protein 89
At1g80160	Lactoylglutathione lyase / glyoxalase I family protein
At1g63750	Disease resistance protein (TIR-NBS-LRR class) family
At1g17020	ATSRG1, SRG1, senescence-related gene 1
At3g26500	PIRL2, plant intracellular ras group-related LRR 2
At1g02470	Polyketide cyclase/dehydrase and lipid transport superfamily protein
At2g38340	Integrase-type DNA-binding superfamily protein
At2g29350	SAG13, senescence-associated gene 13
At5g20790	unknown protein; FUNCTIONS IN: molecular_function unknown; INVOLVED IN: biological_process unknown; LOCATED IN: endomembrane system; EXPRESSED IN: 11 plant structures; EXPRESSED DURING: LP.04 four leaves visible, 4 anthesis, petal differentiation and expansion stage; BEST Arabidopsis thaliana protein match is: unknown protein (TAIR:AT3G43110.1); Has 30201 Blast hits to 17322 proteins in 780 speci…
At2g31110	TBL40, Plant protein of unknown function (DUF828)
At2g28110	FRA8, IRX7, Exostosin family protein
At5g46180	DELTA-OAT, ornithine-delta-aminotransferase
At3g26290	CYP71B26, cytochrome P450, family 71, subfamily B, polypeptide 26
At1g48000	AtMYB112, MYB112, myb domain protein 112
At3g15356	Legume lectin family protein
At1g07620	ATOBGM, GTP-binding protein Obg/CgtA
At3g21080	ABC transporter-related
At2g23150	ATNRAMP3, NRAMP3, natural resistance-associated macrophage protein 3
At1g75900	GDSL-like Lipase/Acylhydrolase superfamily protein
At4g11910	INVOLVED IN: biological_process unknown; LOCATED IN: chloroplast; BEST Arabidopsis thaliana protein match is: non-yellowing 1 (TAIR:AT4G22920.1); Has 206 Blast hits to 202 proteins in 67 species: Archae - 0; Bacteria - 86; Metazoa - 0; Fungi - 0; Plants - 118; Viruses - 0; Other Eukaryotes - 2 (source: NCBI BLink).
At1g24530	Transducin/WD40 repeat-like superfamily protein
At4g02520	ATGSTF2, ATPM24, ATPM24.1, GST2, GSTF2, glutathione S-transferase PHI 2
At1g09812	unknown protein; BEST Arabidopsis thaliana protein match is: unknown protein (TAIR:AT1G58007.2); Has 93 Blast hits to 93 proteins in 13 species: Archae - 0; Bacteria - 0; Metazoa - 0; Fungi - 0; Plants - 93; Viruses - 0; Other Eukaryotes - 0 (source: NCBI BLink).
At1g52855	unknown protein; BEST Arabidopsis thaliana protein match is: unknown protein (TAIR:AT3G15534.1); Has 35333 Blast hits to 34131 proteins in 2444 species: Archae - 798; Bacteria - 22429; Metazoa - 974; Fungi - 991; Plants - 531; Viruses - 0; Other Eukaryotes - 9610 (source: NCBI BLink).
At1g13700	PGL1, 6-phosphogluconolactonase 1
At1g52890	ANAC019, NAC019, NAC domain containing protein 19
At1g60140	ATTPS10, TPS10, TPS10, trehalose phosphate synthase
At1g27020	unknown protein; BEST Arabidopsis thaliana protein match is: unknown protein (TAIR:AT1G27030.1); Has 514 Blast hits to 514 proteins in 175 species: Archae - 0; Bacteria - 311; Metazoa - 0; Fungi - 0; Plants - 65; Viruses - 0; Other Eukaryotes - 138 (source: NCBI BLink).
At2g26440	Plant invertase/pectin methylesterase inhibitor superfamily
At3g13672	TRAF-like superfamily protein
At4g31800	ATWRKY18, WRKY18, WRKY DNA-binding protein 18
At5g39520	Protein of unknown function (DUF1997)
At5g07100	WRKY26, WRKY DNA-binding protein 26
At5g64190	unknown protein; BEST Arabidopsis thaliana protein match is: unknown protein (TAIR:AT2G40390.1); Has 1807 Blast hits to 1807 proteins in 277 species: Archae - 0; Bacteria - 0; Metazoa - 736; Fungi - 347; Plants - 385; Viruses - 0; Other Eukaryotes - 339 (source: NCBI BLink).
At4g19370	Protein of unknown function (DUF1218)
At5g40450	unknown protein; FUNCTIONS IN: molecular_function unknown; INVOLVED IN: biological_process unknown; LOCATED IN: chloroplast, plasma membrane; EXPRESSED IN: 24 plant structures; EXPRESSED DURING: 13 growth stages; Has 30201 Blast hits to 17322 proteins in 780 species: Archae - 12; Bacteria - 1396; Metazoa - 17338; Fungi - 3422; Plants - 5037; Viruses - 0; Other Eukaryotes - 2996 (source: NCBI BLin…
At4g09420	Disease resistance protein (TIR-NBS class)
At4g23700	ATCHX17, CHX17, cation/H+ exchanger 17
At1g65040	RING/U-box superfamily protein
At2g23680	Cold acclimation protein WCOR413 family
At2g29460	ATGSTU4, GST22, GSTU4, glutathione S-transferase tau 4
At2g41100	ATCAL4, TCH3, Calcium-binding EF hand family protein
At2g18193	P-loop containing nucleoside triphosphate hydrolases superfamily protein
At2g24600	Ankyrin repeat family protein
At3g50740	UGT72E1, UDP-glucosyl transferase 72E1
At1g73220	1-Oct, AtOCT1, organic cation/carnitine transporter1
At3g62150	PGP21, P-glycoprotein 21
At2g43570	CHI, chitinase, putative
At3g10320	Glycosyltransferase family 61 protein
At5g59220	HAI1, highly ABA-induced PP2C gene 1
At4g21930	Protein of unknown function, DUF584
At2g28120	Major facilitator superfamily protein
At3g20660	4-Oct, AtOCT4, organic cation/carnitine transporter4

## Sheet: ABA-resp. genes down in bli-1
ABA-responsive genes down-regulated in bli-1
Gene ID	Description
At5g42760	Leucine carboxyl methyltransferase
At5g02890	HXXXD-type acyl-transferase family protein
At1g56430	ATNAS4, NAS4, nicotianamine synthase 4
At5g14760	AO, L-aspartate oxidase
At1g01390	UDP-Glycosyltransferase superfamily protein
At3g21520	AtDMP1, DMP1, DUF679 domain membrane protein 1
At2g21080	unknown protein; FUNCTIONS IN: molecular_function unknown; INVOLVED IN: biological_process unknown; LOCATED IN: vacuole; EXPRESSED IN: 15 plant structures; EXPRESSED DURING: 9 growth stages; CONTAINS InterPro DOMAIN/s: Protein of unknown function DUF3537 (InterPro:IPR021924); BEST Arabidopsis thaliana protein match is: Protein of unknown function (DUF3537) (TAIR:AT3G20300.1); Has 141 Blast hits t…
At2g02450	anac034, ANAC035, LOV1, NAC035, NAC domain containing protein 35
At3g47380	Plant invertase/pectin methylesterase inhibitor superfamily protein
At2g45600	alpha/beta-Hydrolases superfamily protein
At1g60590	Pectin lyase-like superfamily protein
At3g51750	unknown protein; Has 15 Blast hits to 14 proteins in 5 species: Archae - 0; Bacteria - 0; Metazoa - 0; Fungi - 0; Plants - 15; Viruses - 0; Other Eukaryotes - 0 (source: NCBI BLink).
At2g26040	PYL2, RCAR14, PYR1-like 2
At5g62040	PEBP (phosphatidylethanolamine-binding protein) family protein
At1g33480	RING/U-box superfamily protein
At1g09500	NAD(P)-binding Rossmann-fold superfamily protein
At1g31690	Copper amine oxidase family protein
At1g33811	GDSL-like Lipase/Acylhydrolase superfamily protein
At1g21460	Nodulin MtN3 family protein
At1g33170	S-adenosyl-L-methionine-dependent methyltransferases superfamily protein
At2g14580	ATPRB1, PRB1, basic pathogenesis-related protein 1
At1g68600	Aluminium activated malate transporter family protein
At3g21950	S-adenosyl-L-methionine-dependent methyltransferases superfamily protein
At1g18810	phytochrome kinase substrate-related
At1g43800	Plant stearoyl-acyl-carrier-protein desaturase family protein
At1g49230	RING/U-box superfamily protein
At5g66460	Glycosyl hydrolase superfamily protein
At5g22555	unknown protein; Has 30201 Blast hits to 17322 proteins in 780 species: Archae - 12; Bacteria - 1396; Metazoa - 17338; Fungi - 3422; Plants - 5037; Viruses - 0; Other Eukaryotes - 2996 (source: NCBI BLink).
At4g30140	CDEF1, GDSL-like Lipase/Acylhydrolase superfamily protein
At1g20470	SAUR-like auxin-responsive protein family
At4g22870	2-oxoglutarate (2OG) and Fe(II)-dependent oxygenase superfamily protein
At1g69530	AT-EXP1, ATEXP1, ATEXPA1, ATHEXP ALPHA 1.2, EXP1, EXPA1, expansin A1
At3g55630	ATDFD, DFD, DHFS-FPGS homolog D
At1g77120	ADH, ADH1, ATADH, ATADH1, alcohol dehydrogenase 1
At3g46490	2-oxoglutarate (2OG) and Fe(II)-dependent oxygenase superfamily protein
At4g09160	SEC14 cytosolic factor family protein / phosphoglyceride transfer family protein
At5g15230	GASA4, GAST1 protein homolog 4
At2g27420	Cysteine proteinases superfamily protein
At4g22513	Bifunctional inhibitor/lipid-transfer protein/seed storage 2S albumin superfamily protein
At3g19620	Glycosyl hydrolase family protein
At3g56370	Leucine-rich repeat protein kinase family protein
At5g63850	AAP4, amino acid permease 4
At2g22200	Integrase-type DNA-binding superfamily protein

## Sheet: ABA-resp. PcG targets in bli-1 
ABA-responsive PcG target genes differentially expressed in bli-1
Gene ID	Description
At5g02890	HXXXD-type acyl-transferase family protein
At4g08290	nodulin MtN21 /EamA-like transporter family protein
At1g56430	ATNAS4, NAS4, nicotianamine synthase 4
At1g80160	Lactoylglutathione lyase / glyoxalase I family protein
At1g63750	Disease resistance protein (TIR-NBS-LRR class) family
At1g17020	ATSRG1, SRG1, senescence-related gene 1
At1g01390	UDP-Glycosyltransferase superfamily protein
At2g29350	SAG13, senescence-associated gene 13
At3g21520	AtDMP1, DMP1, DUF679 domain membrane protein 1
At5g20790	unknown protein; FUNCTIONS IN: molecular_function unknown; INVOLVED IN: biological_process unknown; LOCATED IN: endomembrane system; EXPRESSED IN: 11 plant structures; EXPRESSED DURING: LP.04 four leaves visible, 4 anthesis, petal differentiation and expansion stage; BEST Arabidopsis thaliana protein match is: unknown protein (TAIR:AT3G43110.1); Has 30201 Blast hits to 17322 proteins in 780 speci…
At2g31110	TBL40, Plant protein of unknown function (DUF828)
At3g26290	CYP71B26, cytochrome P450, family 71, subfamily B, polypeptide 26
At2g02450	anac034, ANAC035, LOV1, NAC035, NAC domain containing protein 35
At3g47380	Plant invertase/pectin methylesterase inhibitor superfamily protein
At1g48000	AtMYB112, MYB112, myb domain protein 112
At2g26040	PYL2, RCAR14, PYR1-like 2
At3g51750	unknown protein; Has 15 Blast hits to 14 proteins in 5 species: Archae - 0; Bacteria - 0; Metazoa - 0; Fungi - 0; Plants - 15; Viruses - 0; Other Eukaryotes - 0 (source: NCBI BLink).
At1g75900	GDSL-like Lipase/Acylhydrolase superfamily protein
At1g24530	Transducin/WD40 repeat-like superfamily protein
At4g11910	INVOLVED IN: biological_process unknown; LOCATED IN: chloroplast; BEST Arabidopsis thaliana protein match is: non-yellowing 1 (TAIR:AT4G22920.1); Has 206 Blast hits to 202 proteins in 67 species: Archae - 0; Bacteria - 86; Metazoa - 0; Fungi - 0; Plants - 118; Viruses - 0; Other Eukaryotes - 2 (source: NCBI BLink).
At1g09500	NAD(P)-binding Rossmann-fold superfamily protein
At1g33811	GDSL-like Lipase/Acylhydrolase superfamily protein
At1g31690	Copper amine oxidase family protein
At1g52890	ANAC019, NAC019, NAC domain containing protein 19
At1g33170	S-adenosyl-L-methionine-dependent methyltransferases superfamily protein
At2g14580	ATPRB1, PRB1, basic pathogenesis-related protein 1
At1g68600	Aluminium activated malate transporter family protein
At3g21950	S-adenosyl-L-methionine-dependent methyltransferases superfamily protein
At1g27020	unknown protein; BEST Arabidopsis thaliana protein match is: unknown protein (TAIR:AT1G27030.1); Has 514 Blast hits to 514 proteins in 175 species: Archae - 0; Bacteria - 311; Metazoa - 0; Fungi - 0; Plants - 65; Viruses - 0; Other Eukaryotes - 138 (source: NCBI BLink).
At1g18810	phytochrome kinase substrate-related
At1g43800	Plant stearoyl-acyl-carrier-protein desaturase family protein
At2g26440	Plant invertase/pectin methylesterase inhibitor superfamily
At4g30140	CDEF1, GDSL-like Lipase/Acylhydrolase superfamily protein
At1g69530	AT-EXP1, ATEXP1, ATEXPA1, ATHEXP ALPHA 1.2, EXP1, EXPA1, expansin A1
At5g64190	unknown protein; BEST Arabidopsis thaliana protein match is: unknown protein (TAIR:AT2G40390.1); Has 1807 Blast hits to 1807 proteins in 277 species: Archae - 0; Bacteria - 0; Metazoa - 736; Fungi - 347; Plants - 385; Viruses - 0; Other Eukaryotes - 339 (source: NCBI BLink).
At4g19370	Protein of unknown function (DUF1218)
At4g23700	ATCHX17, CHX17, cation/H+ exchanger 17
At2g41100	ATCAL4, TCH3, Calcium-binding EF hand family protein
At3g46490	2-oxoglutarate (2OG) and Fe(II)-dependent oxygenase superfamily protein
At1g73220	1-Oct, AtOCT1, organic cation/carnitine transporter1
At3g50740	UGT72E1, UDP-glucosyl transferase 72E1
At2g43570	CHI, chitinase, putative
At2g27420	Cysteine proteinases superfamily protein
At4g22513	Bifunctional inhibitor/lipid-transfer protein/seed storage 2S albumin superfamily protein
At2g28120	Major facilitator superfamily protein
At4g21930	Protein of unknown function, DUF584
At5g59220	HAI1, highly ABA-induced PP2C gene 1
